# Supplementary material for: Leptin-activated hypothalamic BNC2 neurons acutely suppress food intake
Source: Nature. 2024 Oct 30;636(8041):198–205. doi: 10.1038/s41586-024-08108-2 (PMC11618066; doi:10.1038/s41586-024-08108-2)
Supplement: Supplementary file 4 — Source Data Fig. 1 [file 41586_2024_8108_MOESM4_ESM.xlsx]

## Sheet: 1f
	Bnc2-Lepr	Bnc2-Pomc	Bnc2-Agrp	Bnc2-Slc32a1
Mouse1	86.7857	3.92857	1.20482	96.9697
Mouse2	94.7761	2.25225	6.30631	98.33
Mouse3	89.6	3.78788	1.66667	94.49
