# Supplementary material for: Leptin-activated hypothalamic BNC2 neurons acutely suppress food intake
Source: Nature. 2024 Oct 30;636(8041):198–205. doi: 10.1038/s41586-024-08108-2 (PMC11618066; doi:10.1038/s41586-024-08108-2)
Supplement: Supplementary file 5 — Source Data Fig. 2 [file 41586_2024_8108_MOESM5_ESM.xlsx]

## Sheet: 2b
pSTAT3/Bnc2 colocalization
	FD	Ref	Leptin
Mouse1	14.28	75	80
Mouse2	62.5	77.78	87.5
Mouse3	40	100	100
Mouse4	0	57.14	100

## Sheet: 2d
cFos/Bnc2 colocalization
	FD	Ref	Leptin
Mouse1	33.33	43.14	55
Mouse2	15.38	39.28	28.57
Mouse3	24.19	43.48	38.46
Mouse4	23.53	39.13	44.44

## Sheet: 2f
	AP freq (hz)
	pre	leptin	washout
Cell1	0	0.133333	0
Cell2	0.0166667	0	0
Cell3	0	2.65	0.433333
Cell4	0	0.716667	0.133333
Cell5	0	0.0166667	0
Cell6	0.0666667	0.866667	0
Cell7	0.0666667	0.516667	0.15
Cell8	0	1.61667	0
Cell9	0	1.58333	0.833333
Cell10	0	0	0
Cell11	0	0	0
Cell12	0	0	0
Cell13	0.0166667	0	0
Cell14	0	0	0
Cell15	0	0.15	0.0166667
Cell16	0	0.0166667	0
Cell17	0	0.0333333	0

## Sheet: 2g
	RMP (mV)
	pre	leptin	washout
Cell1	-73.94	-31.43	-56.27
Cell2	-44.95	-37.84	-52.46
Cell3	-60.39	-47	-57.86
Cell4	-37.69	-22.52	-26.71
Cell5	-46.51	-40.19	-47.49
Cell6	-53.65	-47.88	-61.65
Cell7	-57.59	-51.12	-57.25
Cell8	-61.19	-28.87	-36.83
Cell9	-57.77	-44.92	-45.87
Cell10	-57.77	-52.52	-65.12
Cell11	-57.74	-52.12	-65.52
Cell12	-64.06	-59.72	-63.63
Cell13	-56.73	-57.83	-60.42
Cell14	-64.4	-59.42	-62.56
Cell15	-53.44	-44.34	-45.07
Cell16	-70.1	-55.3	-57.28
Cell17	-68.42	-56.03	-59.33

## Sheet: 2i
	Average of 0-300s after presentation
	Fast_tube	Fast_chow	Fast_penut butter
Mouse1	0.6581	8.9537	11.2751
Mouse2	-0.5479	2.7498	3.5706
Mouse3	0.1436	1.6897	2.5557
Mouse4	0.1508	4.7279	9.8807
Mouse5	-0.1364	2.0058	2.0405
Mouse6	-0.1352	0.8071	1.661
Mouse7	0.0718	0.7958	2.7427
Mouse8	0.4427	0.8906	1.7602

## Sheet: 2j
	Average of 0-300s after presentation
	Fed_tube	Fed_chow	Fed_penut butter
Mouse1	0.3949	1.8527	7.507
Mouse2	-0.3392	0.2622	1.4878
Mouse3	-0.0423	-0.9118	0.7702
Mouse4	-0.2159	0.5476	7.9608
Mouse5	-0.0052	-0.1404	1.094
Mouse6	0.1197	-0.0856	1.3097
Mouse7	-0.2227	-0.8044	1.564
Mouse8	-0.2556	-0.7101	0.42

## Sheet: 2l
	Before (Average)	1.0365	1.13602	1.25529	1.16437	1.20872	0.99241	1.02476	1.18036
	Eating (Average)	1.15956	1.28874	1.67754	1.18187	1.30767	1.36986	1.26735	1.47372
	Time	Ms1	Ms2	Ms3	Ms4	Ms5	Ms6	Ms7	Ms8
	-3.0081	1.13906	1.08951	1.62061	1.13745	1.26663	0.68374	1.12517	1.22959
	-2.98844	1.1348	1.08579	1.61669	1.13791	1.26271	0.701249	1.12538	1.225
	-2.96878	1.1307	1.08255	1.61181	1.13837	1.25836	0.719297	1.12538	1.22086
	-2.94912	1.12678	1.07985	1.6061	1.13884	1.25357	0.737852	1.1251	1.21718
	-2.92946	1.12306	1.07771	1.59985	1.13935	1.24832	0.756829	1.12446	1.21396
	-2.9098	1.11957	1.07618	1.59341	1.13994	1.2426	0.776078	1.12341	1.21116
	-2.89014	1.11631	1.07527	1.58709	1.14061	1.23652	0.795402	1.12189	1.20878
	-2.87048	1.1133	1.075	1.58115	1.14137	1.23026	0.81464	1.11983	1.20686
	-2.85082	1.11053	1.07535	1.57579	1.14223	1.22397	0.833652	1.11726	1.20535
	-2.83116	1.10802	1.07639	1.57108	1.14317	1.21778	0.852296	1.11427	1.20427
	-2.81149	1.10574	1.07818	1.56706	1.14419	1.2118	0.870427	1.11092	1.20359
	-2.79183	1.10368	1.0807	1.56368	1.14528	1.2061	0.887877	1.10727	1.2033
	-2.77217	1.10178	1.08383	1.5609	1.1464	1.20079	0.904494	1.10341	1.20342
	-2.75251	1.10001	1.08747	1.55859	1.1475	1.19604	0.920244	1.09944	1.20402
	-2.73285	1.09834	1.09158	1.55656	1.14852	1.192	0.935116	1.09549	1.20511
	-2.71319	1.09676	1.096	1.55458	1.14941	1.18877	0.94907	1.09169	1.20666
	-2.69353	1.09526	1.10054	1.55233	1.15009	1.18645	0.96213	1.08819	1.20858
	-2.67387	1.09383	1.10498	1.54953	1.1505	1.18507	0.97437	1.08508	1.21073
	-2.65421	1.09243	1.10917	1.54589	1.15058	1.18461	0.985851	1.08241	1.21303
	-2.63455	1.09104	1.11295	1.54117	1.15026	1.18503	0.996627	1.08026	1.2153
	-2.61489	1.08964	1.11614	1.53517	1.14953	1.1863	1.00675	1.07863	1.21746
	-2.59523	1.08819	1.11858	1.52778	1.14838	1.18842	1.01629	1.0775	1.21941
	-2.57556	1.08669	1.12013	1.5189	1.14684	1.19136	1.02523	1.07685	1.22102
	-2.5559	1.08514	1.1207	1.50852	1.14493	1.19508	1.03359	1.07664	1.22219
	-2.53624	1.08353	1.12024	1.4968	1.1427	1.19961	1.04141	1.0768	1.22281
	-2.51658	1.08185	1.11876	1.4839	1.14019	1.20489	1.04873	1.07719	1.22281
	-2.49692	1.08007	1.11632	1.47003	1.13746	1.21088	1.0556	1.07766	1.22212
	-2.47726	1.07819	1.11297	1.45536	1.13458	1.21748	1.06203	1.07816	1.22078
	-2.4576	1.07619	1.10882	1.44011	1.13162	1.22467	1.06804	1.07864	1.21878
	-2.43794	1.07404	1.10397	1.42447	1.12861	1.23249	1.07357	1.07903	1.21609
	-2.41828	1.07173	1.09856	1.40855	1.12561	1.24085	1.07849	1.07925	1.21269
	-2.39862	1.06925	1.09276	1.39244	1.12267	1.24962	1.0827	1.07918	1.20864
	-2.37896	1.06659	1.08673	1.37626	1.11983	1.25871	1.08605	1.07877	1.20418
	-2.3593	1.06379	1.0806	1.36012	1.11712	1.26804	1.08839	1.07798	1.19947
	-2.33964	1.06084	1.07448	1.34415	1.11456	1.27749	1.08955	1.07683	1.1946
	-2.31997	1.05776	1.06852	1.32838	1.11216	1.28703	1.08942	1.0754	1.18965
	-2.30031	1.05455	1.06274	1.31281	1.10995	1.29657	1.08792	1.07375	1.18473
	-2.28065	1.05122	1.05715	1.29748	1.10791	1.30603	1.08495	1.07198	1.17988
	-2.26099	1.04781	1.05175	1.28238	1.10605	1.31534	1.08053	1.07009	1.17519
	-2.24133	1.04434	1.04658	1.26751	1.10435	1.32434	1.07478	1.0681	1.1707
	-2.22167	1.04086	1.04164	1.25293	1.10283	1.33292	1.06779	1.06601	1.16648
	-2.20201	1.03738	1.03694	1.23875	1.1015	1.34091	1.05968	1.06384	1.16253
	-2.18235	1.03393	1.03246	1.22505	1.10041	1.34811	1.05058	1.06159	1.15881
	-2.16269	1.03055	1.02821	1.21189	1.0996	1.35442	1.04061	1.05931	1.15521
	-2.14303	1.02725	1.02422	1.19932	1.09908	1.35973	1.02993	1.05702	1.15167
	-2.12337	1.02409	1.02053	1.18737	1.09889	1.36404	1.01873	1.05473	1.14821
	-2.10371	1.02109	1.01723	1.17612	1.09906	1.3673	1.00723	1.05245	1.14476
	-2.08404	1.0183	1.01444	1.16567	1.09963	1.36943	0.995594	1.05015	1.14121
	-2.06438	1.01573	1.01229	1.15616	1.10063	1.37043	0.983967	1.04777	1.13746
	-2.04472	1.01341	1.01087	1.1477	1.10212	1.37036	0.972431	1.04532	1.13355
	-2.02506	1.01137	1.0103	1.14037	1.10409	1.36932	0.961066	1.04278	1.1295
	-2.0054	1.00963	1.01069	1.13429	1.1066	1.36738	0.949944	1.04015	1.12537
	-1.98574	1.00819	1.0121	1.1295	1.10966	1.36458	0.939147	1.03741	1.1212
	-1.96608	1.00706	1.01455	1.12592	1.11326	1.36095	0.928695	1.03457	1.11707
	-1.94642	1.00621	1.01803	1.12344	1.1174	1.35653	0.918579	1.03155	1.11307
	-1.92676	1.00564	1.02257	1.12197	1.12205	1.35143	0.908861	1.02832	1.10921
	-1.9071	1.00534	1.02814	1.12137	1.12715	1.34583	0.899659	1.02486	1.10562
	-1.88744	1.00527	1.03474	1.12149	1.13264	1.33989	0.891049	1.02123	1.10227
	-1.86778	1.00543	1.04234	1.12213	1.13845	1.33373	0.883095	1.0175	1.09907
	-1.84812	1.00581	1.05085	1.12307	1.14452	1.32744	0.875873	1.01376	1.09604
	-1.82845	1.00638	1.06019	1.12412	1.15079	1.32109	0.869462	1.01005	1.09321
	-1.80879	1.00712	1.07021	1.12511	1.15716	1.31478	0.863972	1.00642	1.09065
	-1.78913	1.00801	1.08076	1.12585	1.16355	1.30856	0.859517	1.00291	1.08845
	-1.76947	1.00905	1.09166	1.12609	1.16986	1.30246	0.856165	0.999513	1.08656
	-1.74981	1.01022	1.10279	1.12578	1.17602	1.29647	0.853938	0.996243	1.08492
	-1.73015	1.0115	1.11395	1.12485	1.182	1.29056	0.852857	0.993107	1.08355
	-1.71049	1.01289	1.12497	1.12336	1.18776	1.28474	0.852924	0.990126	1.08249
	-1.69083	1.01436	1.13576	1.12142	1.19329	1.27902	0.85403	0.98726	1.08179
	-1.67117	1.01587	1.14627	1.11911	1.19857	1.27345	0.856008	0.984435	1.08147
	-1.65151	1.01739	1.1564	1.1165	1.2036	1.26817	0.85878	0.981527	1.08156
	-1.63185	1.0189	1.16607	1.11371	1.20838	1.26332	0.862305	0.978394	1.08219
	-1.61219	1.02037	1.17519	1.11085	1.21292	1.259	0.866504	0.97495	1.08338
	-1.59252	1.02177	1.18369	1.10804	1.21723	1.25523	0.871282	0.971151	1.08516
	-1.57286	1.02307	1.19157	1.10541	1.22132	1.25197	0.87658	0.966959	1.08761
	-1.5532	1.02428	1.1988	1.10309	1.22523	1.24925	0.882351	0.962349	1.09079
	-1.53354	1.02537	1.20539	1.10115	1.22895	1.24708	0.88858	0.957303	1.0947
	-1.51388	1.02634	1.21132	1.0996	1.23249	1.24543	0.895273	0.951869	1.09938
	-1.49422	1.02719	1.21659	1.09841	1.23583	1.24427	0.902429	0.946153	1.10474
	-1.47456	1.0279	1.22123	1.09762	1.23894	1.24356	0.909988	0.940262	1.11052
	-1.4549	1.02846	1.22522	1.0973	1.24181	1.24323	0.917883	0.934323	1.11665
	-1.43524	1.02884	1.22859	1.09751	1.24442	1.24321	0.926083	0.928469	1.12309
	-1.41558	1.02903	1.2314	1.09825	1.24676	1.24344	0.9346	0.922883	1.1298
	-1.39592	1.02901	1.23362	1.09961	1.2488	1.24391	0.943406	0.917737	1.13673
	-1.37626	1.02878	1.23525	1.10173	1.25055	1.24453	0.952471	0.913183	1.14385
	-1.3566	1.02834	1.23633	1.10477	1.25199	1.24525	0.961779	0.909396	1.1511
	-1.33693	1.02768	1.23694	1.10882	1.25312	1.24604	0.971223	0.906525	1.15845
	-1.31727	1.0268	1.2371	1.11392	1.25395	1.24684	0.980699	0.904687	1.16587
	-1.29761	1.0257	1.2368	1.12008	1.25448	1.24756	0.990086	0.903951	1.17334
	-1.27795	1.02438	1.23606	1.12726	1.25472	1.24808	0.999243	0.904339	1.18087
	-1.25829	1.02281	1.23496	1.13538	1.25471	1.24827	1.00804	0.905887	1.18844
	-1.23863	1.021	1.23356	1.14436	1.25447	1.248	1.01635	0.908575	1.19604
	-1.21897	1.01894	1.23194	1.15407	1.25406	1.24715	1.02405	0.912319	1.20365
	-1.19931	1.01664	1.23016	1.16429	1.2535	1.24562	1.03093	0.917006	1.21128
	-1.17965	1.01413	1.22829	1.17478	1.25281	1.24339	1.03684	0.922516	1.21893
	-1.15999	1.01145	1.22647	1.18532	1.25201	1.24042	1.04172	0.928692	1.22663
	-1.14033	1.00863	1.22479	1.19572	1.25114	1.23665	1.04562	0.935326	1.23442
	-1.12067	1.00571	1.22332	1.20583	1.25021	1.232	1.04856	0.94221	1.24228
	-1.101	1.00273	1.22204	1.21555	1.24923	1.22646	1.05059	0.949131	1.25019
	-1.08134	0.999748	1.22091	1.22473	1.24823	1.22001	1.05169	0.955861	1.25816
	-1.06168	0.996849	1.21987	1.23326	1.24722	1.21273	1.05193	0.962216	1.26607
	-1.04202	0.994107	1.2189	1.2411	1.24621	1.20472	1.05141	0.9681	1.27382
	-1.02236	0.991592	1.21801	1.24823	1.24525	1.19614	1.05024	0.973451	1.28133
	-1.0027	0.989365	1.21718	1.25465	1.24433	1.1872	1.04857	0.97821	1.28853
	-0.98304	0.987486	1.21639	1.26032	1.24351	1.17824	1.04663	0.982341	1.2954
	-0.963379	0.986	1.21561	1.26529	1.24277	1.1696	1.04462	0.985859	1.30193
	-0.943718	0.984945	1.21492	1.26963	1.24215	1.16159	1.04278	0.988868	1.30803
	-0.924058	0.98435	1.21434	1.27342	1.24162	1.15442	1.04126	0.99149	1.31353
	-0.904397	0.984245	1.21387	1.27677	1.24121	1.14827	1.04021	0.993867	1.31818
	-0.884736	0.984654	1.21354	1.27973	1.2409	1.14324	1.03974	0.996122	1.32194
	-0.865075	0.985583	1.21343	1.28229	1.24068	1.13935	1.03995	0.998372	1.32483
	-0.845414	0.98702	1.21363	1.28448	1.24049	1.13659	1.0409	1.0007	1.3269
	-0.825754	0.988945	1.2142	1.28628	1.2403	1.13487	1.04264	1.00315	1.32813
	-0.806093	0.991337	1.21513	1.28778	1.24006	1.13407	1.04515	1.00577	1.32843
	-0.786432	0.994161	1.21644	1.28909	1.23973	1.13402	1.04834	1.00859	1.32781
	-0.766771	0.997358	1.21818	1.29028	1.23925	1.13453	1.0521	1.01166	1.32637
	-0.74711	1.00087	1.22029	1.29134	1.23857	1.13537	1.05634	1.01497	1.32425
	-0.72745	1.00463	1.22273	1.29222	1.23762	1.13627	1.06094	1.01849	1.32149
	-0.707789	1.0086	1.22542	1.29282	1.23634	1.13697	1.06575	1.02214	1.31809
	-0.688128	1.01271	1.22823	1.29298	1.23465	1.13727	1.07074	1.02582	1.31408
	-0.668467	1.0169	1.23104	1.29261	1.2325	1.13702	1.07594	1.02946	1.30948
	-0.648806	1.0211	1.23371	1.29164	1.22981	1.13607	1.08129	1.03304	1.30439
	-0.629146	1.02524	1.23605	1.28999	1.22655	1.13426	1.08665	1.03651	1.29882
	-0.609485	1.02927	1.2379	1.28748	1.22266	1.13153	1.09187	1.03981	1.29285
	-0.589824	1.03312	1.23909	1.28396	1.21812	1.12794	1.09689	1.04285	1.28652
	-0.570163	1.03674	1.23948	1.27942	1.21291	1.12363	1.10155	1.04553	1.27974
	-0.550502	1.04006	1.23891	1.2739	1.20697	1.11869	1.10575	1.0478	1.27241
	-0.530842	1.04304	1.23726	1.26745	1.20033	1.11326	1.10941	1.04967	1.26443
	-0.511181	1.04562	1.23447	1.26014	1.19299	1.10755	1.11246	1.05117	1.25571
	-0.49152	1.04779	1.2305	1.25207	1.18502	1.10177	1.11483	1.05235	1.24626
	-0.471859	1.0495	1.22532	1.24326	1.17646	1.09615	1.1165	1.05324	1.23614
	-0.452198	1.05071	1.21897	1.23374	1.16739	1.09088	1.11754	1.05386	1.22516
	-0.432538	1.05138	1.2115	1.22367	1.15788	1.08606	1.11793	1.0542	1.21324
	-0.412877	1.05153	1.20296	1.21323	1.14801	1.08171	1.1176	1.05424	1.20045
	-0.393216	1.05115	1.19344	1.20256	1.13786	1.07787	1.1165	1.05399	1.18688
	-0.373555	1.05026	1.18305	1.19167	1.12752	1.07452	1.11454	1.05347	1.17263
	-0.353894	1.04885	1.17192	1.18057	1.11706	1.0716	1.11173	1.05271	1.15788
	-0.334234	1.04694	1.16013	1.16923	1.10658	1.06899	1.10805	1.05172	1.14286
	-0.314573	1.04456	1.14774	1.1576	1.09617	1.06649	1.10347	1.05048	1.12776
	-0.294912	1.04176	1.13489	1.14569	1.08594	1.06389	1.09801	1.04894	1.11276
	-0.275251	1.0386	1.12178	1.13354	1.07598	1.06098	1.09175	1.04704	1.09806
	-0.25559	1.03516	1.10856	1.12119	1.06637	1.05769	1.08482	1.0447	1.08382
	-0.23593	1.03152	1.09537	1.10869	1.05719	1.05392	1.07727	1.0419	1.07018
	-0.216269	1.02776	1.08235	1.09608	1.04852	1.04958	1.06913	1.03864	1.05731
	-0.196608	1.02397	1.06975	1.0835	1.04044	1.04465	1.06059	1.03499	1.04542
	-0.176947	1.02023	1.05779	1.07106	1.03299	1.03921	1.05189	1.03098	1.03465
	-0.157286	1.01659	1.0466	1.05893	1.02622	1.03336	1.0432	1.02664	1.02509
	-0.137626	1.01312	1.03631	1.04729	1.02015	1.02728	1.03467	1.02209	1.01679
	-0.117965	1.00993	1.02703	1.03641	1.01483	1.02122	1.02652	1.01747	1.00982
	-0.098304	1.00707	1.01894	1.02655	1.0103	1.01544	1.01897	1.01291	1.00428
	-0.0786432	1.00463	1.01214	1.01793	1.00658	1.01023	1.01234	1.0087	1.00023
	-0.0589824	1.00267	1.00678	1.0108	1.00368	1.00583	1.00688	1.00509	0.997726
	-0.0393216	1.00123	1.00294	1.00531	1.00161	1.00252	1.00289	1.00233	0.996847
	-0.0196608	1.00033	1.00068	1.00167	1.00039	1.00051	1.00056	1.00057	0.997606
Start Eating	0	1	1	1	1	1	1	1	1
	0.0196608	1.00025	1.00091	1.00043	1.00043	1.00112	1.00131	1.00073	1.00399
	0.0393216	1.00106	1.0034	1.00302	1.00164	1.00395	1.00462	1.00282	1.00947
	0.0589824	1.00244	1.00746	1.00781	1.00359	1.00851	1.01001	1.0063	1.01636
	0.0786432	1.00439	1.01313	1.0148	1.00624	1.01477	1.01751	1.01117	1.0246
	0.098304	1.00688	1.02039	1.02385	1.00952	1.02264	1.02705	1.01731	1.03412
	0.117965	1.0099	1.02917	1.03485	1.0134	1.03197	1.03852	1.0246	1.04487
	0.137626	1.01339	1.03935	1.04764	1.01781	1.04255	1.05179	1.0329	1.05673
	0.157286	1.01731	1.05081	1.06204	1.02269	1.05419	1.06672	1.04201	1.0695
	0.176947	1.02161	1.06338	1.07792	1.02798	1.06665	1.08307	1.05175	1.08305
	0.196608	1.02624	1.07695	1.09505	1.03358	1.07966	1.10055	1.06191	1.0973
	0.216269	1.03113	1.09138	1.11319	1.03943	1.09298	1.1189	1.0723	1.11216
	0.23593	1.03625	1.10653	1.13213	1.04544	1.1064	1.13796	1.08273	1.12751
	0.25559	1.04156	1.12227	1.1517	1.05153	1.11979	1.15752	1.09302	1.14327
	0.275251	1.047	1.13846	1.17171	1.05763	1.13309	1.17735	1.10301	1.15934
	0.294912	1.05252	1.15496	1.19198	1.06368	1.1463	1.19732	1.11257	1.17567
	0.314573	1.05807	1.17167	1.21221	1.06959	1.15937	1.21726	1.12162	1.19215
	0.334234	1.06361	1.18847	1.23213	1.07535	1.17226	1.23698	1.13009	1.20879
	0.353894	1.0691	1.20521	1.25163	1.08091	1.18499	1.25633	1.13788	1.2255
	0.373555	1.07452	1.22175	1.27061	1.08628	1.1977	1.27517	1.14498	1.24219
	0.393216	1.07983	1.23797	1.28911	1.09145	1.21047	1.29342	1.1514	1.25875
	0.412877	1.08503	1.25375	1.30719	1.09645	1.2233	1.31099	1.15721	1.27503
	0.432538	1.09011	1.26895	1.32493	1.1013	1.23623	1.32785	1.16254	1.29096
	0.452198	1.09509	1.28353	1.34229	1.10603	1.24931	1.34405	1.16755	1.30643
	0.471859	1.09995	1.29742	1.35926	1.11067	1.2626	1.35963	1.17237	1.32132
	0.49152	1.10466	1.31056	1.37587	1.11525	1.27611	1.37454	1.17708	1.33551
	0.511181	1.10921	1.32289	1.39215	1.11977	1.28981	1.38876	1.18179	1.34881
	0.530842	1.11359	1.33438	1.40823	1.12427	1.3036	1.40232	1.18659	1.36108
	0.550502	1.11781	1.345	1.42419	1.12871	1.31736	1.4151	1.19153	1.37242
	0.570163	1.12189	1.3547	1.44007	1.13311	1.33093	1.42703	1.19665	1.38295
	0.589824	1.12584	1.36347	1.45589	1.13746	1.34422	1.43806	1.20199	1.39271
	0.609485	1.12965	1.37129	1.47164	1.14177	1.35708	1.44817	1.20759	1.40178
	0.629146	1.13332	1.37814	1.48729	1.14605	1.36941	1.45736	1.21352	1.4102
	0.648806	1.13686	1.38404	1.50277	1.15031	1.38105	1.46561	1.21973	1.41797
	0.668467	1.14029	1.38908	1.51809	1.15454	1.39186	1.47297	1.22612	1.4251
	0.688128	1.14361	1.39333	1.53325	1.15874	1.40177	1.47949	1.23263	1.43164
	0.707789	1.14682	1.39682	1.54819	1.16292	1.4107	1.48521	1.23923	1.43764
	0.72745	1.14992	1.39958	1.56286	1.16708	1.41856	1.49015	1.24588	1.44313
	0.74711	1.15291	1.40166	1.57724	1.17124	1.42527	1.49439	1.25256	1.44825
	0.766771	1.15578	1.40315	1.59132	1.17541	1.43076	1.49798	1.25929	1.45321
	0.786432	1.15851	1.40413	1.60507	1.17956	1.43505	1.50094	1.26602	1.45801
	0.806093	1.16107	1.40463	1.61844	1.18368	1.43819	1.50331	1.27276	1.46246
	0.825754	1.16346	1.4046	1.63144	1.18775	1.4402	1.50512	1.27953	1.46653
	0.845414	1.16567	1.40408	1.64406	1.19177	1.44114	1.50645	1.28638	1.47022
	0.865075	1.1677	1.40307	1.65629	1.19571	1.44106	1.50736	1.29333	1.47358
	0.884736	1.16956	1.40159	1.66809	1.19955	1.43999	1.50789	1.30042	1.47664
	0.904397	1.17126	1.39964	1.67936	1.20327	1.438	1.50808	1.30768	1.4794
	0.924058	1.17281	1.39726	1.69006	1.20684	1.43523	1.50788	1.3151	1.4818
	0.943718	1.17423	1.39445	1.70013	1.21026	1.4318	1.50718	1.32265	1.4838
	0.963379	1.17554	1.39121	1.70959	1.21351	1.42781	1.50587	1.33028	1.48533
	0.98304	1.17674	1.38755	1.71838	1.21657	1.42341	1.50393	1.33795	1.48638
	1.0027	1.17786	1.38353	1.72641	1.2194	1.41873	1.50148	1.34558	1.48692
	1.02236	1.17891	1.37929	1.73367	1.22198	1.41393	1.49863	1.35306	1.48686
	1.04202	1.17994	1.37496	1.74019	1.22431	1.4091	1.49546	1.36024	1.48608
	1.06168	1.18097	1.37065	1.74599	1.2264	1.40428	1.49203	1.36699	1.48453
	1.08134	1.18205	1.36639	1.75111	1.22821	1.39956	1.4884	1.37313	1.4822
	1.101	1.18317	1.36227	1.75552	1.22976	1.39506	1.48469	1.37855	1.47904
	1.12067	1.18437	1.35844	1.75927	1.23104	1.39086	1.48103	1.3831	1.47504
	1.14033	1.18567	1.35502	1.76245	1.23205	1.38701	1.47749	1.38667	1.47023
	1.15999	1.18709	1.35215	1.76516	1.23282	1.38351	1.4741	1.3892	1.46466
	1.17965	1.18863	1.34997	1.76749	1.23334	1.38038	1.47098	1.39067	1.45841
	1.19931	1.19027	1.34855	1.76952	1.23365	1.3776	1.46828	1.39112	1.45163
	1.21897	1.19201	1.34793	1.77133	1.23375	1.37515	1.46603	1.39063	1.44445
	1.23863	1.19384	1.34813	1.77302	1.23367	1.37299	1.46428	1.38929	1.43704
	1.25829	1.1957	1.3491	1.77461	1.23345	1.37102	1.46302	1.38721	1.42955
	1.27795	1.19757	1.35076	1.77607	1.23311	1.36902	1.46222	1.38451	1.42216
	1.29761	1.19941	1.35303	1.77738	1.23269	1.36681	1.46184	1.38135	1.41509
	1.31727	1.20119	1.3558	1.77862	1.23223	1.36426	1.46181	1.37784	1.40856
	1.33693	1.20286	1.3589	1.77988	1.23174	1.36129	1.46205	1.37412	1.40276
	1.3566	1.20439	1.36221	1.78115	1.23125	1.3578	1.46251	1.37036	1.39789
	1.37626	1.20576	1.36557	1.78246	1.23076	1.35366	1.46316	1.36671	1.3941
	1.39592	1.20693	1.36889	1.78387	1.23024	1.34882	1.46395	1.36327	1.39151
	1.41558	1.20788	1.37204	1.78539	1.22966	1.34333	1.46486	1.36015	1.3902
	1.43524	1.20861	1.37489	1.78701	1.22898	1.33726	1.46584	1.35735	1.39019
	1.4549	1.2091	1.37733	1.7887	1.22819	1.3306	1.46675	1.35488	1.3915
	1.47456	1.20938	1.37929	1.79041	1.22726	1.32341	1.46747	1.35267	1.39414
	1.49422	1.20946	1.38073	1.79214	1.22616	1.31581	1.46789	1.35066	1.39804
	1.51388	1.20936	1.38158	1.79388	1.22488	1.30799	1.46794	1.34874	1.40311
	1.53354	1.2091	1.38182	1.79559	1.2234	1.30012	1.46755	1.34682	1.40926
	1.5532	1.20872	1.38146	1.79727	1.22175	1.29245	1.46673	1.34483	1.41633
	1.57286	1.20823	1.38047	1.79891	1.21994	1.28526	1.4655	1.34275	1.42415
	1.59252	1.20767	1.37881	1.80048	1.21801	1.27876	1.46386	1.34055	1.43262
	1.61219	1.20707	1.37652	1.80195	1.21598	1.27317	1.46181	1.33821	1.44153
	1.63185	1.20646	1.37364	1.8033	1.21389	1.26859	1.45931	1.33568	1.45057
	1.65151	1.20582	1.37023	1.80458	1.21178	1.26515	1.45626	1.33294	1.45957
	1.67117	1.20518	1.36631	1.80581	1.20971	1.26299	1.45263	1.33001	1.46835
	1.69083	1.20454	1.36193	1.80697	1.20776	1.26223	1.44842	1.32694	1.47679
	1.71049	1.2039	1.35716	1.80809	1.20597	1.26291	1.44368	1.32381	1.48483
	1.73015	1.20327	1.35209	1.8092	1.20439	1.26506	1.43849	1.32077	1.49242
	1.74981	1.20263	1.3468	1.8103	1.20305	1.2687	1.43278	1.31788	1.49945
	1.76947	1.20197	1.34137	1.81138	1.20197	1.27378	1.42657	1.31521	1.50572
	1.78913	1.2013	1.33584	1.81242	1.20117	1.28011	1.41994	1.31287	1.5112
	1.80879	1.2006	1.33024	1.8134	1.20064	1.28745	1.41301	1.31097	1.51604
	1.82845	1.19985	1.3246	1.8142	1.20037	1.29556	1.40592	1.30955	1.52035
	1.84812	1.19908	1.31895	1.81483	1.20034	1.30419	1.39875	1.30864	1.52423
	1.86778	1.19831	1.31329	1.8153	1.20052	1.31312	1.39162	1.30819	1.52779
	1.88744	1.19755	1.30765	1.81564	1.20089	1.32212	1.3847	1.30815	1.53111
	1.9071	1.19682	1.30208	1.81587	1.20139	1.33101	1.37814	1.30846	1.53421
	1.92676	1.19613	1.2966	1.81599	1.202	1.3396	1.37209	1.30907	1.53716
	1.94642	1.19551	1.29132	1.81601	1.20267	1.34774	1.36675	1.30992	1.54002
	1.96608	1.19497	1.28632	1.81591	1.20337	1.35526	1.36218	1.31092	1.54284
	1.98574	1.19455	1.28164	1.81571	1.20408	1.36209	1.35845	1.31197	1.5457
	2.0054	1.19426	1.27733	1.81546	1.2048	1.36817	1.35556	1.31297	1.54862
	2.02506	1.19413	1.27338	1.81528	1.20554	1.37347	1.3535	1.31379	1.55166
	2.04472	1.19419	1.26974	1.81533	1.2063	1.37804	1.35224	1.31436	1.55478
	2.06438	1.19441	1.26644	1.81566	1.20709	1.38203	1.35169	1.31458	1.5579
	2.08404	1.19482	1.26356	1.81632	1.20795	1.38551	1.35176	1.31442	1.56097
	2.10371	1.1954	1.26114	1.81738	1.20889	1.38849	1.35233	1.31386	1.56402
	2.12337	1.19614	1.25923	1.81885	1.20995	1.39098	1.35323	1.31296	1.567
	2.14303	1.19699	1.2578	1.82071	1.21115	1.39296	1.35431	1.31176	1.56986
	2.16269	1.19792	1.2568	1.82296	1.21247	1.39443	1.35546	1.31035	1.57264
	2.18235	1.1989	1.25613	1.82556	1.21391	1.39536	1.35653	1.30881	1.57544
	2.20201	1.19987	1.25571	1.82845	1.21547	1.39571	1.35747	1.30723	1.57828
	2.22167	1.20081	1.2555	1.83157	1.2171	1.39539	1.35828	1.30565	1.5812
	2.24133	1.20164	1.25549	1.83482	1.21878	1.39426	1.35892	1.30409	1.58423
	2.26099	1.20232	1.25562	1.83814	1.22046	1.39228	1.35938	1.30254	1.58749
	2.28065	1.20282	1.25581	1.84148	1.2221	1.38941	1.35967	1.301	1.59106
	2.30031	1.20308	1.256	1.84473	1.22364	1.38562	1.35984	1.29947	1.59506
	2.31997	1.20309	1.25616	1.84782	1.225	1.38094	1.35999	1.29795	1.59966
	2.33964	1.20282	1.25628	1.85079	1.22615	1.37543	1.36017	1.29644	1.60492
	2.3593	1.20228	1.25635	1.85364	1.22701	1.36915	1.3603	1.29493	1.61084
	2.37896	1.20148	1.25631	1.8564	1.22757	1.36222	1.3604	1.2934	1.61747
	2.39862	1.20044	1.25616	1.85912	1.2278	1.35476	1.36049	1.29181	1.6249
	2.41828	1.19919	1.2559	1.86188	1.22771	1.34686	1.36055	1.29016	1.63313
	2.43794	1.19774	1.25563	1.86474	1.2273	1.33867	1.36053	1.28849	1.64213
	2.4576	1.19613	1.25534	1.86771	1.22658	1.33043	1.36035	1.28677	1.65179
	2.47726	1.1944	1.25505	1.87084	1.22557	1.32237	1.35989	1.28502	1.66193
	2.49692	1.19257	1.25479	1.87421	1.2243	1.31473	1.35907	1.28329	1.6723
	2.51658	1.19068	1.25458	1.87784	1.22284	1.30778	1.35786	1.28164	1.68273
	2.53624	1.18876	1.2544	1.88175	1.22124	1.30172	1.35623	1.28012	1.69305
	2.5559	1.18682	1.25423	1.88589	1.21957	1.29661	1.35417	1.27879	1.70312
	2.57556	1.1849	1.25405	1.89017	1.21791	1.29247	1.35171	1.27767	1.71276
	2.59523	1.18301	1.25386	1.89459	1.2163	1.28935	1.34887	1.27673	1.72167
	2.61489	1.18116	1.25368	1.89916	1.21482	1.28724	1.34567	1.27595	1.72964
	2.63455	1.17938	1.25359	1.90391	1.2135	1.28615	1.34221	1.27528	1.73664
	2.65421	1.17768	1.25363	1.90882	1.21238	1.286	1.33866	1.27466	1.74264
	2.67387	1.17607	1.25378	1.91379	1.2115	1.2867	1.33519	1.27407	1.74763
	2.69353	1.17456	1.25406	1.9187	1.21086	1.28808	1.33195	1.27349	1.75157
	2.71319	1.17313	1.2545	1.92343	1.21047	1.28991	1.32906	1.27287	1.75441
	2.73285	1.17177	1.25511	1.9279	1.21031	1.29194	1.32653	1.27215	1.75617
	2.75251	1.17045	1.25588	1.93199	1.21038	1.29386	1.3244	1.27131	1.75695
	2.77217	1.16914	1.25678	1.93567	1.21064	1.29541	1.3228	1.27034	1.75689
	2.79183	1.16782	1.2578	1.93884	1.21106	1.29642	1.32182	1.26922	1.7562
	2.81149	1.16647	1.25896	1.94146	1.21159	1.2968	1.32141	1.26788	1.75503
	2.83116	1.1651	1.26027	1.94356	1.21221	1.29655	1.32147	1.26627	1.75347
	2.85082	1.16371	1.26171	1.94511	1.21287	1.29569	1.32191	1.26438	1.75163
	2.87048	1.16228	1.2633	1.94603	1.21353	1.29428	1.32264	1.26226	1.74958
	2.89014	1.16082	1.265	1.94626	1.21417	1.29238	1.32357	1.26	1.74739
	2.9098	1.15931	1.26682	1.94568	1.21476	1.29008	1.32456	1.25765	1.74517
	2.92946	1.15779	1.26876	1.94424	1.21529	1.28743	1.32545	1.25532	1.74299
	2.94912	1.15628	1.27081	1.94194	1.21576	1.28459	1.32611	1.25304	1.7409
	2.96878	1.1548	1.27291	1.93883	1.21616	1.28184	1.32649	1.25085	1.73897
	2.98844	1.1534	1.27508	1.93504	1.2165	1.27936	1.32657	1.24879	1.73718
	3.0081	1.15209	1.27738	1.93068	1.21675	1.27739	1.32638	1.24689	1.73552

## Sheet: 2m
	Eating (Average)	0.995517	0.912026	0.996359	0.944663	1.14495	1.13267	1.0501	1.01196
	After (Average)	0.875356	0.839043	0.910973	0.845335	0.816837	0.987783	0.930222	0.768453
	Time	MS1	MS2	MS3	MS4	MS5	MS6	MS7	SM8
	-3.0081	1.00978	0.880446	0.925062	0.892248	1.1621	1.16184	1.09461	0.976893
	-2.98844	1.00936	0.876455	0.92309	0.896656	1.15661	1.16555	1.09335	0.980581
	-2.96878	1.00897	0.872556	0.921034	0.900955	1.15168	1.16992	1.09242	0.983492
	-2.94912	1.00861	0.868769	0.918822	0.905101	1.14738	1.1748	1.09179	0.985679
	-2.92946	1.00826	0.865136	0.916403	0.909051	1.14381	1.18	1.09142	0.987235
	-2.9098	1.00791	0.861692	0.913716	0.912768	1.14098	1.18526	1.0913	0.98829
	-2.89014	1.00751	0.858464	0.91071	0.916225	1.13885	1.19025	1.09141	0.988998
	-2.87048	1.00706	0.855516	0.907391	0.919412	1.13735	1.19466	1.0917	0.989503
	-2.85082	1.00653	0.852914	0.903812	0.922324	1.13644	1.19822	1.09218	0.989912
	-2.83116	1.00593	0.850713	0.900039	0.924959	1.13607	1.20053	1.09291	0.990286
	-2.81149	1.00524	0.848966	0.896144	0.927323	1.13615	1.2012	1.09391	0.990737
	-2.79183	1.00447	0.847703	0.892215	0.92943	1.13664	1.19995	1.09515	0.99137
	-2.77217	1.0036	0.846952	0.888388	0.931306	1.13744	1.19664	1.09658	0.992291
	-2.75251	1.00266	0.846756	0.884802	0.932981	1.13846	1.19125	1.09818	0.993551
	-2.73285	1.00164	0.847125	0.881569	0.93449	1.1395	1.18389	1.09991	0.995176
	-2.71319	1.00057	0.848021	0.878789	0.935869	1.1404	1.17472	1.10177	0.997161
	-2.69353	0.999442	0.849377	0.876585	0.937151	1.14106	1.16394	1.10377	0.999449
	-2.67387	0.998274	0.851097	0.875081	0.938368	1.14149	1.15191	1.10592	1.00201
	-2.65421	0.997099	0.853089	0.874355	0.939539	1.14164	1.13901	1.10821	1.00479
	-2.63455	0.995946	0.855282	0.874464	0.940683	1.14151	1.12563	1.11067	1.00767
	-2.61489	0.994836	0.857639	0.875479	0.941829	1.1411	1.11218	1.11327	1.01054
	-2.59523	0.99379	0.860108	0.87746	0.942988	1.14039	1.09913	1.11594	1.01326
	-2.57556	0.992823	0.862615	0.880428	0.944162	1.1393	1.08689	1.11867	1.01575
	-2.5559	0.991942	0.86509	0.884405	0.945352	1.13785	1.07579	1.12142	1.0179
	-2.53624	0.991144	0.867449	0.889387	0.946549	1.13614	1.06611	1.12419	1.01962
	-2.51658	0.990431	0.869602	0.895299	0.947723	1.13422	1.05804	1.12692	1.02084
	-2.49692	0.989795	0.871477	0.902062	0.948836	1.13218	1.05164	1.12955	1.02152
	-2.47726	0.989242	0.87304	0.909611	0.949859	1.13014	1.04689	1.13201	1.02168
	-2.4576	0.988787	0.874276	0.917845	0.950755	1.12824	1.04368	1.13423	1.02137
	-2.43794	0.988443	0.875194	0.926622	0.951487	1.12671	1.04189	1.13615	1.02066
	-2.41828	0.988213	0.875826	0.935853	0.952019	1.12574	1.04135	1.13772	1.01964
	-2.39862	0.988093	0.8762	0.945478	0.952332	1.1254	1.0419	1.13892	1.01844
	-2.37896	0.98808	0.876309	0.955473	0.952423	1.12571	1.04338	1.13973	1.01716
	-2.3593	0.988168	0.876181	0.965788	0.952291	1.12673	1.04552	1.14013	1.01589
	-2.33964	0.988349	0.875852	0.976373	0.951937	1.12858	1.04808	1.14013	1.01468
	-2.31997	0.988611	0.875345	0.987215	0.951374	1.1313	1.0509	1.13972	1.01362
	-2.30031	0.988933	0.874694	0.998319	0.950616	1.13491	1.05393	1.13888	1.01269
	-2.28065	0.989308	0.873953	1.00967	0.949682	1.13938	1.0571	1.13757	1.01193
	-2.26099	0.989741	0.873194	1.02122	0.948607	1.14464	1.06044	1.13583	1.01132
	-2.24133	0.990243	0.872481	1.03291	0.947438	1.15062	1.06403	1.13366	1.01088
	-2.22167	0.990829	0.871876	1.04469	0.946221	1.15722	1.0679	1.1311	1.01057
	-2.20201	0.991508	0.871437	1.05653	0.944999	1.16437	1.07214	1.12813	1.01028
	-2.18235	0.992284	0.871205	1.06836	0.943808	1.17194	1.07684	1.12481	1.00996
	-2.16269	0.993141	0.871211	1.08011	0.942692	1.17978	1.08213	1.12113	1.00958
	-2.14303	0.994053	0.871501	1.09162	0.941688	1.18772	1.08817	1.11711	1.00909
	-2.12337	0.995001	0.87213	1.10274	0.940818	1.19557	1.095	1.11279	1.00845
	-2.10371	0.995971	0.873188	1.11326	0.940095	1.20319	1.10271	1.1082	1.00764
	-2.08404	0.996944	0.874743	1.12294	0.939525	1.21043	1.11133	1.10338	1.00665
	-2.06438	0.9979	0.876841	1.13159	0.939103	1.2171	1.12082	1.09835	1.00547
	-2.04472	0.99883	0.87953	1.13913	0.93883	1.22308	1.13106	1.09314	1.00412
	-2.02506	0.999711	0.882832	1.14548	0.938693	1.22833	1.14196	1.08782	1.00251
	-2.0054	1.00052	0.886753	1.15058	0.93868	1.23274	1.15337	1.08246	1.00063
	-1.98574	1.00122	0.891264	1.15436	0.938775	1.23627	1.1651	1.07707	0.99854
	-1.96608	1.0018	0.896319	1.15683	0.93896	1.23886	1.17691	1.07165	0.996301
	-1.94642	1.00222	0.901853	1.15803	0.939218	1.24047	1.18851	1.06623	0.994006
	-1.92676	1.00247	0.907747	1.15805	0.939535	1.24101	1.19962	1.06082	0.991744
	-1.9071	1.00253	0.913887	1.15699	0.939895	1.24044	1.21005	1.05542	0.989568
	-1.88744	1.00244	0.920189	1.15497	0.940276	1.23878	1.21963	1.05004	0.987529
	-1.86778	1.0022	0.926542	1.1522	0.940664	1.23609	1.22814	1.04472	0.985704
	-1.84812	1.00182	0.932837	1.14887	0.941059	1.23236	1.23538	1.03948	0.984157
	-1.82845	1.00131	0.938972	1.14512	0.941466	1.22764	1.24133	1.0343	0.98296
	-1.80879	1.00072	0.944825	1.14112	0.941897	1.22196	1.24605	1.02917	0.98218
	-1.78913	1.00007	0.950287	1.13696	0.942372	1.21535	1.2496	1.02412	0.981874
	-1.76947	0.999391	0.955308	1.13273	0.942911	1.20786	1.25206	1.01917	0.982097
	-1.74981	0.998697	0.959827	1.12843	0.943527	1.19958	1.25356	1.0144	0.982896
	-1.73015	0.998011	0.963789	1.12404	0.944224	1.19064	1.2542	1.00988	0.984296
	-1.71049	0.997364	0.967165	1.11956	0.945011	1.18125	1.25412	1.00569	0.986298
	-1.69083	0.996789	0.96992	1.11495	0.945897	1.17163	1.25349	1.00188	0.988877
	-1.67117	0.996323	0.972032	1.11012	0.946892	1.16195	1.2525	0.998479	0.991961
	-1.65151	0.995986	0.973507	1.10502	0.948013	1.15242	1.25132	0.995524	0.99551
	-1.63185	0.995794	0.974381	1.0996	0.949258	1.14319	1.25001	0.993009	0.999516
	-1.61219	0.995761	0.97467	1.09379	0.950602	1.1344	1.24855	0.990961	1.004
	-1.59252	0.995886	0.974381	1.08755	0.95201	1.12628	1.24689	0.989403	1.0089
	-1.57286	0.99615	0.973529	1.08087	0.953435	1.11912	1.24501	0.988334	1.01413
	-1.5532	0.996536	0.972154	1.07383	0.954826	1.1131	1.24288	0.987764	1.01968
	-1.53354	0.997043	0.970267	1.06652	0.956132	1.10834	1.24039	0.98768	1.02553
	-1.51388	0.997662	0.967882	1.05908	0.957311	1.10489	1.23746	0.988049	1.03167
	-1.49422	0.998378	0.96501	1.05163	0.958315	1.10279	1.23403	0.988852	1.03804
	-1.47456	0.999166	0.961631	1.04429	0.959087	1.10201	1.23006	0.990082	1.04464
	-1.4549	1	0.957726	1.03727	0.959576	1.10245	1.22547	0.991726	1.05143
	-1.43524	1.00085	0.953266	1.03077	0.959747	1.10398	1.22023	0.993757	1.05837
	-1.41558	1.00169	0.948229	1.02492	0.959576	1.10646	1.21426	0.996132	1.06539
	-1.39592	1.00248	0.94262	1.01983	0.95905	1.10977	1.20752	0.998781	1.07238
	-1.37626	1.00318	0.936488	1.01557	0.958172	1.11376	1.20002	1.00164	1.0793
	-1.3566	1.00379	0.929884	1.01216	0.95696	1.11826	1.1919	1.00465	1.08608
	-1.33693	1.00428	0.922861	1.00965	0.955437	1.123	1.18335	1.0077	1.09268
	-1.31727	1.00466	0.915515	1.008	0.953639	1.12776	1.17463	1.0107	1.09906
	-1.29761	1.00494	0.90797	1.00714	0.951618	1.13235	1.16589	1.01357	1.10515
	-1.27795	1.00511	0.900334	1.00693	0.949443	1.13665	1.15727	1.01625	1.11086
	-1.25829	1.00518	0.892738	1.0072	0.947182	1.14059	1.14888	1.01866	1.11609
	-1.23863	1.00516	0.885341	1.00778	0.9449	1.14412	1.14079	1.02073	1.12076
	-1.21897	1.00505	0.878293	1.00849	0.942655	1.14722	1.13309	1.02245	1.12485
	-1.19931	1.00486	0.871742	1.00914	0.940509	1.14988	1.12592	1.02384	1.12836
	-1.17965	1.0046	0.865828	1.00954	0.93853	1.15212	1.11936	1.02489	1.13122
	-1.15999	1.00429	0.860676	1.00949	0.936762	1.15395	1.11343	1.02563	1.13336
	-1.14033	1.00394	0.856397	1.00885	0.935236	1.15541	1.10813	1.02608	1.13476
	-1.12067	1.00352	0.853066	1.00745	0.933973	1.15658	1.1035	1.02628	1.13531
	-1.101	1.00305	0.850719	1.00517	0.932987	1.1575	1.09961	1.0263	1.1349
	-1.08134	1.00255	0.849384	1.0021	0.932278	1.15828	1.09647	1.02617	1.13347
	-1.06168	1.00203	0.849051	0.998332	0.931845	1.15911	1.09403	1.02596	1.13098
	-1.04202	1.00147	0.84968	0.993952	0.931664	1.16009	1.0923	1.02569	1.12739
	-1.02236	1.00089	0.851181	0.98906	0.931713	1.16127	1.0912	1.02532	1.12275
	-1.0027	1.00027	0.853424	0.98376	0.931962	1.16267	1.09066	1.02484	1.1171
	-0.98304	0.999649	0.856256	0.978147	0.932372	1.16431	1.09062	1.0242	1.11053
	-0.963379	0.999021	0.859536	0.972356	0.932911	1.16612	1.09103	1.02339	1.10307
	-0.943718	0.998396	0.863145	0.966588	0.933537	1.16808	1.09186	1.02241	1.09478
	-0.924058	0.997783	0.866998	0.961	0.934209	1.17021	1.09313	1.02127	1.08571
	-0.904397	0.997187	0.871049	0.955717	0.934884	1.17241	1.09485	1.01996	1.07596
	-0.884736	0.99661	0.875241	0.950812	0.935527	1.1746	1.09699	1.01848	1.06568
	-0.865075	0.996054	0.879518	0.946303	0.936106	1.17669	1.09957	1.01681	1.05502
	-0.845414	0.995525	0.883844	0.942189	0.936598	1.17862	1.1026	1.01494	1.04416
	-0.825754	0.995013	0.888176	0.938463	0.936993	1.18025	1.10605	1.01294	1.03319
	-0.806093	0.994504	0.892486	0.935131	0.937288	1.18145	1.1099	1.01085	1.02222
	-0.786432	0.993975	0.896779	0.932215	0.937482	1.18219	1.11408	1.00877	1.01138
	-0.766771	0.993418	0.901088	0.929681	0.937579	1.18245	1.11854	1.00678	1.00077
	-0.74711	0.99283	0.905452	0.927489	0.9376	1.18225	1.12314	1.00496	0.990476
	-0.72745	0.992215	0.909871	0.925608	0.937572	1.18161	1.12771	1.00336	0.980578
	-0.707789	0.991574	0.914326	0.923994	0.937524	1.18048	1.13214	1.00201	0.971156
	-0.688128	0.99091	0.918822	0.922639	0.937477	1.17885	1.13627	1.00097	0.962277
	-0.668467	0.990213	0.923368	0.921577	0.937452	1.17669	1.13989	1.00028	0.954008
	-0.648806	0.989482	0.928003	0.920847	0.937466	1.17407	1.14279	1.00001	0.946411
	-0.629146	0.988708	0.932733	0.920499	0.937529	1.17109	1.14486	1.0002	0.939539
	-0.609485	0.987879	0.937521	0.920614	0.937655	1.16783	1.14606	1.00089	0.933413
	-0.589824	0.986984	0.942335	0.921285	0.937857	1.16436	1.14635	1.00211	0.928082
	-0.570163	0.986034	0.947126	0.922606	0.938158	1.16071	1.1457	1.00388	0.923577
	-0.550502	0.985039	0.951824	0.924581	0.938574	1.15693	1.1441	1.00616	0.919925
	-0.530842	0.984001	0.95636	0.927177	0.939105	1.15304	1.14164	1.00887	0.917163
	-0.511181	0.98294	0.960662	0.930355	0.939747	1.14901	1.1384	1.01196	0.915336
	-0.49152	0.981881	0.964685	0.934103	0.940501	1.1448	1.13449	1.01536	0.914463
	-0.471859	0.980852	0.968385	0.938416	0.941377	1.14032	1.12997	1.01898	0.91451
	-0.452198	0.979885	0.971727	0.943221	0.942386	1.13559	1.12498	1.02266	0.915445
	-0.432538	0.979013	0.974705	0.948487	0.943537	1.1306	1.11957	1.02628	0.917261
	-0.412877	0.978278	0.977333	0.954158	0.944836	1.12532	1.11389	1.02968	0.91995
	-0.393216	0.977719	0.979651	0.960141	0.946287	1.11969	1.10805	1.03276	0.923482
	-0.373555	0.977372	0.981699	0.966297	0.947889	1.11377	1.10213	1.0354	0.927762
	-0.353894	0.977259	0.983506	0.972495	0.949644	1.10762	1.09618	1.03752	0.932685
	-0.334234	0.977391	0.985125	0.978604	0.951561	1.10133	1.09025	1.03909	0.938129
	-0.314573	0.977788	0.986609	0.984483	0.953643	1.09497	1.08425	1.04006	0.943975
	-0.294912	0.978461	0.988003	0.990011	0.955896	1.0886	1.07817	1.04044	0.9501
	-0.275251	0.979403	0.989386	0.995079	0.958319	1.08223	1.072	1.04023	0.956416
	-0.25559	0.980586	0.990786	0.999577	0.960912	1.07591	1.06569	1.0395	0.962817
	-0.23593	0.981979	0.992197	1.00342	0.963675	1.06966	1.05921	1.03832	0.969147
	-0.216269	0.98354	0.99361	1.00652	0.966612	1.06353	1.05257	1.03675	0.975237
	-0.196608	0.985221	0.995	1.00884	0.969715	1.05759	1.04584	1.03482	0.980974
	-0.176947	0.98697	0.99634	1.01034	0.972954	1.05177	1.0391	1.03258	0.986265
	-0.157286	0.988736	0.997592	1.01108	0.9763	1.04601	1.03246	1.03006	0.990988
	-0.137626	0.990473	0.998722	1.01111	0.979714	1.04027	1.02603	1.02729	0.994979
	-0.117965	0.992158	0.999722	1.01053	0.98314	1.03449	1.01992	1.02429	0.99818
	-0.098304	0.99377	1.00056	1.00948	0.986515	1.02869	1.01429	1.02105	1.00058
	-0.0786432	0.995279	1.00115	1.00803	0.989776	1.02288	1.00934	1.01755	1.00214
	-0.0589824	0.996662	1.00142	1.00625	0.992839	1.01706	1.00524	1.01371	1.00287
	-0.0393216	0.997913	1.00134	1.00424	0.995614	1.01129	1.00221	1.00952	1.00275
	-0.0196608	0.999029	1.00088	1.00211	0.998026	1.00561	1.00043	1.00494	1.00177
Stop eating	0	1	1	1	1	1	1	1	1
	0.0196608	1.00082	0.998674	0.99803	1.00147	0.994466	1.00098	0.994722	0.997517
	0.0393216	1.00148	0.996917	0.996317	1.00239	0.9891	1.00348	0.989138	0.994387
	0.0589824	1.00197	0.994743	0.994879	1.0027	0.983999	1.00762	0.983283	0.99066
	0.0786432	1.00226	0.992175	0.993725	1.00238	0.979276	1.01341	0.977214	0.986389
	0.098304	1.00235	0.989219	0.992908	1.00142	0.975038	1.02081	0.971018	0.981643
	0.117965	1.00223	0.985908	0.992486	0.999849	0.971346	1.02968	0.964806	0.976413
	0.137626	1.00188	0.982289	0.992504	0.997696	0.968195	1.03985	0.958721	0.970667
	0.157286	1.00129	0.978397	0.993015	0.995008	0.96558	1.0511	0.952893	0.964395
	0.176947	1.00046	0.974263	0.994038	0.99184	0.96353	1.06326	0.947424	0.957674
	0.196608	0.999369	0.969955	0.995547	0.988252	0.962056	1.07609	0.942407	0.950596
	0.216269	0.998034	0.965551	0.997485	0.98431	0.961182	1.08935	0.937936	0.943259
	0.23593	0.996471	0.961078	0.999821	0.980085	0.960914	1.10274	0.934101	0.935779
	0.25559	0.994706	0.956551	1.00249	0.975636	0.961227	1.11602	0.93096	0.928257
	0.275251	0.992756	0.951988	1.00544	0.971018	0.962124	1.12906	0.928584	0.920754
	0.294912	0.990637	0.947412	1.00865	0.96629	0.963681	1.14177	0.92704	0.913367
	0.314573	0.988372	0.942866	1.01211	0.961507	0.965955	1.15412	0.926357	0.90623
	0.334234	0.985985	0.938385	1.01581	0.956712	0.968921	1.16611	0.926518	0.899505
	0.353894	0.983489	0.933957	1.01964	0.951943	0.972473	1.17776	0.92745	0.893331
	0.373555	0.980894	0.929574	1.0235	0.947236	0.976456	1.18904	0.929077	0.887791
	0.393216	0.978216	0.925231	1.02733	0.942619	0.980745	1.19997	0.931335	0.882875
	0.412877	0.975492	0.9209	1.03108	0.938114	0.985195	1.21059	0.934133	0.878582
	0.432538	0.972754	0.916563	1.03471	0.933744	0.989629	1.22091	0.937349	0.874935
	0.452198	0.970037	0.912243	1.03817	0.929528	0.993784	1.23091	0.940876	0.871975
	0.471859	0.96737	0.908001	1.04141	0.925486	0.997447	1.24056	0.944617	0.869722
	0.49152	0.964771	0.903914	1.04436	0.921629	1.00051	1.24977	0.948447	0.868137
	0.511181	0.962256	0.900053	1.04701	0.917963	1.00289	1.25849	0.952212	0.867175
	0.530842	0.959834	0.89651	1.04937	0.914498	1.0046	1.26655	0.955794	0.866825
	0.550502	0.957505	0.893367	1.05145	0.911245	1.00564	1.27376	0.959108	0.86704
	0.570163	0.955272	0.890696	1.05319	0.908208	1.006	1.28003	0.962078	0.867729
	0.589824	0.953132	0.888559	1.05456	0.905392	1.00573	1.2853	0.964657	0.8688
	0.609485	0.951078	0.886981	1.05554	0.902796	1.00496	1.2895	0.966824	0.870146
	0.629146	0.949084	0.885971	1.05616	0.900426	1.00369	1.29264	0.968583	0.871685
	0.648806	0.947131	0.885535	1.05645	0.898287	1.00191	1.2947	0.969949	0.873323
	0.668467	0.9452	0.885686	1.05645	0.896384	0.999589	1.29569	0.970944	0.87495
	0.688128	0.943257	0.886453	1.05615	0.89471	0.996685	1.29567	0.971556	0.876471
	0.707789	0.941262	0.887857	1.05554	0.893254	0.993179	1.2947	0.971774	0.877805
	0.72745	0.939188	0.889823	1.05461	0.891996	0.98908	1.29281	0.971635	0.878915
	0.74711	0.937013	0.892298	1.05342	0.890913	0.984364	1.29007	0.971176	0.879752
	0.766771	0.934719	0.895252	1.05198	0.889975	0.978981	1.2866	0.97043	0.880297
	0.786432	0.932304	0.898617	1.05031	0.889138	0.972839	1.28253	0.969417	0.880506
	0.806093	0.929773	0.902298	1.0484	0.888351	0.965763	1.27796	0.968162	0.880297
	0.825754	0.927124	0.906174	1.04625	0.887559	0.957715	1.27298	0.966692	0.879608
	0.845414	0.924362	0.910145	1.04382	0.886696	0.948764	1.26768	0.965042	0.878439
	0.865075	0.921506	0.914105	1.04113	0.885694	0.938979	1.26212	0.963234	0.876849
	0.884736	0.918568	0.917896	1.03818	0.8845	0.928447	1.25628	0.961285	0.874881
	0.904397	0.915569	0.921343	1.035	0.883053	0.917287	1.25016	0.959225	0.872567
	0.924058	0.912534	0.92429	1.03163	0.881281	0.905631	1.24372	0.957107	0.869935
	0.943718	0.909487	0.926629	1.0281	0.87912	0.893608	1.23693	0.954972	0.867017
	0.963379	0.906439	0.928234	1.02444	0.876533	0.881352	1.22981	0.952852	0.86388
	0.98304	0.903401	0.928952	1.02062	0.873495	0.86903	1.22234	0.950774	0.86061
	1.0027	0.90038	0.928694	1.01665	0.869992	0.856846	1.21454	0.948753	0.857187
	1.02236	0.897378	0.927438	1.0126	0.86602	0.84502	1.2065	0.946777	0.853562
	1.04202	0.894395	0.925192	1.00851	0.861588	0.833706	1.19823	0.944839	0.849697
	1.06168	0.891432	0.921953	1.00441	0.856716	0.823047	1.18967	0.942918	0.845545
	1.08134	0.888501	0.917704	1.00037	0.851434	0.813139	1.18082	0.941013	0.841047
	1.101	0.885617	0.912463	0.996389	0.845781	0.804042	1.17173	0.939118	0.83618
	1.12067	0.882775	0.906292	0.992463	0.839791	0.795777	1.16251	0.937226	0.83098
	1.14033	0.879962	0.899291	0.988596	0.833502	0.788303	1.15325	0.935318	0.825506
	1.15999	0.877171	0.891567	0.984736	0.826963	0.781562	1.14399	0.933352	0.819815
	1.17965	0.874394	0.883246	0.980833	0.820223	0.775456	1.13469	0.931282	0.813943
	1.19931	0.871619	0.874477	0.976826	0.813333	0.769869	1.12533	0.929096	0.807916
	1.21897	0.868837	0.865394	0.972666	0.806343	0.764647	1.11588	0.926794	0.801773
	1.23863	0.866028	0.856124	0.968282	0.799303	0.759627	1.10641	0.924363	0.79555
	1.25829	0.863164	0.846791	0.96364	0.792262	0.754643	1.09697	0.921816	0.789307
	1.27795	0.860221	0.837544	0.958699	0.785263	0.749526	1.08765	0.919158	0.783125
	1.29761	0.857169	0.828517	0.953387	0.778335	0.744059	1.07842	0.916381	0.777046
	1.31727	0.853965	0.819821	0.947632	0.771518	0.737987	1.06924	0.91348	0.771121
	1.33693	0.850574	0.811575	0.941388	0.764856	0.731117	1.05998	0.910475	0.765377
	1.3566	0.846971	0.803868	0.934694	0.758377	0.723346	1.0505	0.907422	0.759808
	1.37626	0.843156	0.796775	0.927624	0.752117	0.714599	1.0407	0.904414	0.754398
	1.39592	0.839136	0.790387	0.920248	0.746111	0.704868	1.03051	0.9015	0.749172
	1.41558	0.83492	0.784787	0.912613	0.740385	0.694147	1.01987	0.898715	0.744164
	1.43524	0.83053	0.780016	0.904776	0.73496	0.68248	1.00877	0.896092	0.739392
	1.4549	0.825996	0.776089	0.89685	0.729857	0.670051	0.997246	0.893645	0.734845
	1.47456	0.821365	0.773027	0.88897	0.725102	0.657106	0.985318	0.891405	0.730507
	1.49422	0.816684	0.770841	0.881282	0.720719	0.643865	0.97301	0.889399	0.726382
	1.51388	0.812	0.769512	0.873936	0.716732	0.630596	0.960362	0.887633	0.722472
	1.53354	0.807372	0.768992	0.867086	0.713157	0.61761	0.947507	0.886085	0.718707
	1.5532	0.80287	0.769232	0.860853	0.71001	0.605201	0.934612	0.884701	0.71504
	1.57286	0.798554	0.770149	0.85535	0.70731	0.593587	0.921826	0.883458	0.711463
	1.59252	0.794463	0.771657	0.85068	0.705082	0.582893	0.909279	0.882354	0.707959
	1.61219	0.790629	0.773656	0.846886	0.703348	0.57322	0.897079	0.88138	0.704501
	1.63185	0.787082	0.776073	0.843991	0.702113	0.564692	0.885268	0.880531	0.701027
	1.65151	0.783845	0.778836	0.841959	0.701366	0.557445	0.87393	0.879785	0.697538
	1.67117	0.780928	0.781855	0.840717	0.701097	0.551561	0.863088	0.879128	0.694066
	1.69083	0.778337	0.78503	0.840173	0.701306	0.547057	0.852694	0.878608	0.690642
	1.71049	0.776064	0.788281	0.840202	0.701994	0.543892	0.842688	0.878287	0.687274
	1.73015	0.774087	0.791574	0.840697	0.703156	0.541998	0.83303	0.878196	0.683949
	1.74981	0.772383	0.794867	0.841501	0.704771	0.541247	0.823691	0.878377	0.680661
	1.76947	0.770926	0.798072	0.842449	0.706813	0.541475	0.814641	0.87885	0.67741
	1.78913	0.769691	0.801132	0.843362	0.709244	0.542526	0.805818	0.879657	0.674238
	1.80879	0.768654	0.803984	0.844123	0.712018	0.544293	0.797158	0.88087	0.671196
	1.82845	0.767808	0.806572	0.844662	0.715089	0.546677	0.788595	0.882521	0.668355
	1.84812	0.767157	0.808829	0.844976	0.718406	0.549558	0.779988	0.884574	0.665761
	1.86778	0.766708	0.810689	0.84507	0.721907	0.552815	0.77124	0.886975	0.663442
	1.88744	0.766467	0.812092	0.844908	0.725528	0.556369	0.762395	0.889674	0.661421
	1.9071	0.766433	0.813011	0.844494	0.729203	0.560152	0.753473	0.892633	0.659739
	1.92676	0.766595	0.813438	0.84391	0.73289	0.564147	0.744596	0.895769	0.658425
	1.94642	0.76695	0.813345	0.843225	0.736565	0.568296	0.735956	0.898994	0.657444
	1.96608	0.767505	0.812677	0.842486	0.740212	0.57255	0.727701	0.902221	0.656744
	1.98574	0.768269	0.811397	0.841786	0.743819	0.576914	0.719971	0.905348	0.656273
	2.0054	0.769263	0.809504	0.841191	0.747385	0.581417	0.712889	0.908253	0.65596
	2.02506	0.770515	0.807006	0.840697	0.750913	0.586138	0.706557	0.910864	0.655688
	2.04472	0.772045	0.803865	0.840243	0.754415	0.591191	0.701063	0.913157	0.655398
	2.06438	0.773868	0.800065	0.839739	0.757915	0.596651	0.696518	0.915111	0.65505
	2.08404	0.775986	0.795673	0.839121	0.761457	0.602514	0.693035	0.916691	0.654633
	2.10371	0.778391	0.79077	0.838336	0.765085	0.608741	0.690635	0.917874	0.654103
	2.12337	0.781074	0.785438	0.837275	0.768833	0.615347	0.689273	0.918619	0.653419
	2.14303	0.784021	0.779751	0.835804	0.772734	0.622355	0.688876	0.918858	0.65253
	2.16269	0.78721	0.773821	0.833822	0.776813	0.6298	0.689379	0.918587	0.65138
	2.18235	0.790616	0.767753	0.83125	0.781088	0.637699	0.690789	0.917848	0.64997
	2.20201	0.794217	0.761623	0.828039	0.78557	0.646041	0.693089	0.9167	0.64833
	2.22167	0.797985	0.755522	0.824112	0.790255	0.654811	0.696206	0.915207	0.646471
	2.24133	0.801894	0.749571	0.819435	0.795126	0.664011	0.700046	0.913449	0.644394
	2.26099	0.805909	0.743888	0.813995	0.800151	0.673611	0.704544	0.911506	0.642124
	2.28065	0.81	0.738564	0.807856	0.805306	0.683564	0.709599	0.909473	0.639705
	2.30031	0.814151	0.733678	0.801163	0.810568	0.693811	0.715022	0.907454	0.637183
	2.31997	0.81836	0.729275	0.79407	0.815897	0.704312	0.720642	0.905573	0.63466
	2.33964	0.82262	0.725389	0.786691	0.821243	0.715011	0.726403	0.903941	0.632213
	2.3593	0.82692	0.722078	0.779176	0.826563	0.725821	0.73232	0.902641	0.629902
	2.37896	0.831256	0.719376	0.771693	0.831812	0.736748	0.738409	0.901762	0.627816
	2.39862	0.835629	0.717267	0.764415	0.836951	0.747766	0.744673	0.901385	0.62607
	2.41828	0.840031	0.715754	0.757554	0.841951	0.758883	0.751116	0.901573	0.62476
	2.43794	0.844455	0.714861	0.751343	0.846792	0.770123	0.757745	0.902353	0.623954
	2.4576	0.848888	0.714604	0.746021	0.851461	0.781534	0.764562	0.903721	0.623699
	2.47726	0.853306	0.714974	0.741771	0.855938	0.793186	0.771602	0.90561	0.624021
	2.49692	0.857686	0.715935	0.738776	0.860211	0.805123	0.778871	0.907941	0.624922
	2.51658	0.861999	0.717449	0.737122	0.864281	0.817351	0.78637	0.910648	0.626418
	2.53624	0.866202	0.71947	0.736805	0.868164	0.829827	0.794097	0.913668	0.628572
	2.5559	0.870235	0.721957	0.737801	0.871879	0.842538	0.802097	0.916979	0.631389
	2.57556	0.874046	0.724893	0.740058	0.875446	0.855498	0.810478	0.920534	0.63481
	2.59523	0.877584	0.72827	0.743512	0.878875	0.868784	0.819237	0.92423	0.638779
	2.61489	0.880797	0.732074	0.748066	0.882177	0.882462	0.828334	0.927983	0.643262
	2.63455	0.883634	0.7363	0.753537	0.885365	0.896497	0.837733	0.931751	0.648277
	2.65421	0.886049	0.740962	0.759738	0.888459	0.910803	0.847359	0.935517	0.653801
	2.67387	0.888007	0.746102	0.76653	0.891476	0.925297	0.857146	0.939282	0.659796
	2.69353	0.889485	0.751763	0.773786	0.894435	0.939872	0.867029	0.943027	0.666203
	2.71319	0.890476	0.757959	0.781401	0.897331	0.95434	0.876914	0.946739	0.672981
	2.73285	0.890991	0.764681	0.789238	0.900142	0.968458	0.886719	0.950409	0.680109
	2.75251	0.891063	0.771898	0.797161	0.902839	0.981994	0.896405	0.954021	0.687592
	2.77217	0.890725	0.77957	0.805105	0.905382	0.994704	0.90593	0.957575	0.695388
	2.79183	0.890019	0.787636	0.813085	0.90773	1.00635	0.915253	0.961065	0.703431
	2.81149	0.888995	0.796024	0.821119	0.909845	1.0167	0.92433	0.964457	0.711669
	2.83116	0.887707	0.804675	0.829222	0.911691	1.02558	0.933174	0.967721	0.720053
	2.85082	0.886201	0.813529	0.837386	0.913232	1.03279	0.941881	0.97086	0.728532
	2.87048	0.88452	0.822498	0.845599	0.914439	1.03816	0.950542	0.973874	0.737023
	2.89014	0.882705	0.83148	0.853885	0.9153	1.0416	0.95927	0.976742	0.745421
	2.9098	0.880799	0.840354	0.862218	0.915812	1.04311	0.968197	0.979411	0.753611
	2.92946	0.878847	0.848986	0.870526	0.915984	1.04277	0.977448	0.981845	0.761503
	2.94912	0.8769	0.857235	0.878774	0.915822	1.04079	0.987041	0.98402	0.769056
	2.96878	0.87502	0.865033	0.886884	0.915337	1.03747	0.996967	0.98591	0.776197
	2.98844	0.873261	0.87234	0.894746	0.914557	1.03307	1.00714	0.987507	0.782801
	3.0081	0.871657	0.879092	0.902207	0.913523	1.02783	1.01749	0.98883	0.788839

## Sheet: 2o
	Baseline	caged chow (0-100s)	Free chow (0-100s)	caged chow (500-600s)	Free chow (500-600s)
Mouse1	0.3011	2.9641	5.7619	-0.1462	4.1202
Mouse2	-0.1401	0.8	1.5015	0.4351	1.8473
Mouse3	-0.3002	0.1987	0.4726	0.2101	-0.0202
Mouse4	1.3157	4.4615	6.4101	1.1089	5.0211
Mouse5	1.0569	1.3158	2.8888	0.8575	3.311
Mouse6	-0.3315	0.0997	1.1601	-0.0103	0.4232
Mouse7	-0.7372	0.0466	0.4329	-0.3935	1.0069
Mouse8	-0.321	0.4122	0.2048	0.352	0.0731

## Sheet: Statistical summary
Figure	Part	Sample size	Normality test	Normality test results	Test	Exact P-value, F-value with degree of freedom for ANOVAs, t-value with degree of freedom for t-tests
2	b	n = 4 FD mice; n = 4; Ref mice; n = 4 Lep mice.	Shapiro-Wilk test	Pass	one-way RM ANOVA followed with multiple comparisons test corrected by Dunnett test	ANOVA table: F (2, 9) = 11.02, P=0.0038. Multiple comparisons test corrected by Dunnett test: FD vs Ref, P=0.0132; FD vs Lep, P=0,0028.
2	d	n = 4 FD mice; n = 4; Ref mice; n = 4 Lep mice.	Shapiro-Wilk test	Pass	one-way RM ANOVA followed with multiple comparisons test corrected by Dunnett test	ANOVA table: F (2, 9) = 6.507, P=0.0179. Multiple comparisons test corrected by Dunnett test: FD vs Ref, P=0.0239; FD vs Lep, P=0,0206.
2	f	n =17 cells from 4 mice	Shapiro-Wilk test	No	Friedman test followed with multiple comparisons test corrected by Dunn's test	Multiple comparisons test corrected by Dunn's test: leptin vs pre:, P=0.0157; leptin vs washout, P=0.0258.
2	g	n =17 cells from 4 mice	Shapiro-Wilk test	No	Friedman test followed with multiple comparisons test corrected by Dunn's test	Multiple comparisons test corrected by Dunn's test: leptin vs pre:, P<0.0001 leptin vs washout, P=0.0003.
2	i	n=8 mice.	Shapiro-Wilk test	NO	Paired Wilcoxon test	Chow vs tube P=0.0078; Chow vs Peanut butter, P=0.0078.
2	j	n=8 mice.	Shapiro-Wilk test	Yes for Tube and Chow, NO for Penut butter group	Paired t test or Wilcoxon test	Chow vs Tube, P=0.8043, t=0.2574, df=7; Chow vs Peanut butter, P=0.0078.
2	l	n=8 mice.	Shapiro-Wilk test	Pass	Paired t test	P=0.0035, t=4.304, df=7.
2	m	n=8 mice.	Shapiro-Wilk test	Pass	Paired t test	p=0.0019, t=4.846, df=7.
2	o	n=8 mice.	Shapiro-Wilk test	Yes for baseline, caged chow(500-600s) and free chow (500-60s), NO for caged chow (0-100) and free chow (0-100)	Paired t test or Wilcoxon test	Caged chow (0-100) vs baseline, P=0.0078; Caged chow(0-100s) vs free chow(0-100s), P=0.0156; Caged(500-600s) vs free (500-600s), P=0.0307,t=2.7, df=7.
