# Supplementary material for: Leptin-activated hypothalamic BNC2 neurons acutely suppress food intake
Source: Nature. 2024 Oct 30;636(8041):198–205. doi: 10.1038/s41586-024-08108-2 (PMC11618066; doi:10.1038/s41586-024-08108-2)
Supplement: Supplementary file 6 — Source Data Fig. 3 [file 41586_2024_8108_MOESM6_ESM.xlsx]

## Sheet: 3a,b
				IP:PBS	Food intake
	Body weight (8pm)	Body weight(11pm)		1h	2h	3h		Body weight change (3h)
1-Gq	26.1	26.7		0.4	0.8	1.1		0.6
3-mcherry	26.3	26.6		0.3	0.8	1.1		0.3
12-mcherry	25.2	25.7		0.5	0.8	1.3		0.5
4-Gq	23.9	24.3		0.4	0.7	1.2		0.4
5-Gq	27	27.5		0.3	0.6	0.8		0.5
6-Gq	26.2	26.7		0.5	0.9	1.3		0.5
7-mcherry	24.4	24.9		0.7	1.1	1.6		0.5
2-mcherry	23.8	24.1		0.2	0.7	1		0.3
16-mcherry	23.3	23.7		0.2	0.5	0.9		0.4
				CNO IP	3mg/kg	Food intake
	Body weight (8pm)	Body weight(11pm)		1h	2h	3h		Body weight change (3h)
1-Gq	26.1	25.7		0.1	0.2	0.4		-0.4
3-mcherry	26	26.2		0.3	0.5	0.8		0.2
12-mCherry	25.3	25.8		0.3	0.6	1		0.5
4-Gq	24	23.5		0.1	0.3	0.6		-0.5
5-Gq	27.1	26		0	0.1	0.4		-1.1
6-Gq	26.2	26		0.1	0.3	0.7		-0.2
7-mcherry	24.3	24.3		0.4	0.7	0.9		0
2-mcherry	24.2	24.1		0.2	0.5	0.8		-0.1
16-mcherry	23.3	24		0.3	0.7	1		0.7

## Sheet: 3c,d
				IP PBS	Food intake
	Body weight (11:30am)	Body weight (2:30 pm)		1h	2h	3h		Body weight change (3h)
2-mcherry	24.3	23.9		0	0	0.1		0.4
11-Gi	25.7	25.7		0.1	0.1	0.2		0
15-Gi	24.5	24.4		0.1	0.1	0.2		0.1
1-Gi	23.1	23		0	0	0.1		0.1
8-Gi	23.1	23		0	0	0.1		0.1
16-mcherry	23.3	23		0	0.1	0.2		0.3
3-mcherry	26	25.7		0	0	0		0.3
7-mcherry	24.3	24		0	0	0.1		0.3
				CNO IP	3mg/kg	Food intake
	Body weight (11:30am)	Body weight (2:30 pm)		1h	2h	3h		Body weight change (3h)
2-mcherry	24.1	23.9		0	0	0		-0.2
11-Gi	25.4	26.1		0	0.1	0.3		0.7
15-Gi	24.1	24.8		0.4	0.5	0.8		0.7
1-Gi	23.5	23.5		0.2	0.2	0.4		0
8-Gi	23	23.4		0.2	0.3	0.5		0.4
16-mcherry	23	23.2		0.1	0.2	0.3		0.2
3-mcherry	25.9	25.6		0	0	0		-0.3
7-mcherry	24.5	24.1		0	0	0		-0.4
				IP PBS	Food intake
	Body weight (11:30)	Body weight (2:30pm)		1h	2h	3h		Body weight change (3h)
1-Gi	19.1	18.8		0	0	0		-0.3
2-Gi	25.1	25.3		0	0.1	0.2		0.2
3-Gi	23.1	22.8		0	0	0.1		-0.3
4-Gi	23.4	22.8		0	0	0.3		-0.6
5-mcherry	25.2	25.1		0.1	0.1	0.2		-0.1
6-mcherry	24.1	23.6		0	0	0.1		-0.5
				CNO IP	3mg/kg	Food intake
	Body weight (11:30am)	Body weight (2:30pm)		1h	2h	3h		Body weight change (3h)
1-Gi	19	19.1		0.1	0.3	0.4		0.1
2-Gi	25.3	25.4		0.1	0.3	0.4		0.1
3-Gi	23.2	23.5		0.2	0.5	0.6		0.3
4-Gi	23	23.4		0.3	0.6	0.7		0.4
5-mcherry	25.2	24.8		0	0	0		-0.4
6-mcherry	23.9	23.7		0	0	0		-0.2

## Sheet: 3f
	20mins OFF	20mins ON	20mins OFF
1-ChR2	0.56	0.44	0.34
1-GFP	0.63	0.52	0.63
2-ChR2	0.59	0.33	0.26
2-GFP	0.39	0.35	0.24
3-ChR2	0.42	0.04	0.52
3-GFP	0.48	0.48	0.6
4-ChR2	0.51	0.02	0.33
5-ChR2	0.63	0.27	0.33
4-GFP	0.99	0.81	0.79
6-ChR2	0.68	0.21	0.24
5-GFP	0.54	0.34	0.26
7-ChR2	0.67	0.41	0.15
6-GFP	0.78	0.47	0.67
8-ChR2	0.41	0.14	0.18
7-GFP	0.35	0.4	0.43
9-ChR2	0.42	0.27	0.09
10-ChR2	0.46	0.19	0.15
11-ChR2	0.37	0.22	0.16
12-ChR2	0.43	0.33	0.21

## Sheet: 3g
	30mins OFF	30mins ON	30mins OFF
1-GFP	0.15	0.05	0.04
1-GtACR	0.03	0.24	0
2-GFP	0.1	0.03	0.13
3-GFP	0.09	0.04	0.06
4-GFP	0.04	0.01	0.06
2-GtACR	0.1	0.11	0.01
5-GFP	0.07	0.07	0.08
6-GFP	0.05	0.03	0.02
3-GtACR	0.09	0.11	0.01
7-GFP	0.08	0.05	0.02
4-GtACR	0.1	0.16	0.12
5-GtACR	0.09	0.11	0.11

## Sheet: 3j
Overnight fast											Ad-libitum fed
1-ChR2	Initial preference			Opto paried with Zone			Initial preference	Paired preference				Initial preference			Opto paried with Zone			Initial preference	Paired preference
	Zone 1 time	Zone 2 Time		Zone 1 time	Zone 2 Time						1-ChR2	Zone 1 time	Zone 2 Time		Zone 1 time	Zone 2 Time
	215.6	382.4		446.54	151.47		0.360535	0.74671				120.27	477.73		120.93	477.07		0.20112	0.202224
1-GFP	Initial preference			Opto paried with Zone			Initial preference	Paired preference			1-GFP	Initial preference			Opto paried with Zone			Initial preference	Paired preference
	Zone 1 time	Zone 2 Time		Zone 1 time	Zone 2 Time							Zone 1 time	Zone 2 Time		Zone 1 time	Zone 2 Time
	209.73	388.27		241.87	356.14		0.350719	0.404458				325.47	272.53		182.93	415.07		0.455736	0.694097
2-ChR2	Initial preference			Opto paried with Zone			Initial preference	Paired preference			2-ChR2	Initial preference			Opto paried with Zone			Initial preference	Paired preference
	Zone 1 time	Zone 2 Time		Zone 1 time	Zone 2 Time							Zone 1 time	Zone 2 Time		Zone 1 time	Zone 2 Time
	340.94	257.07		253.6	344.4		0.429876	0.57592				351.2	246.8		416.6	181.4		0.412709	0.303344
3-ChR2	Initial preference			Opto paried with Zone			Initial preference	Paired preference			3-ChR2	Initial preference			Opto paried with Zone			Initial preference	Paired preference
	Zone 1 time	Zone 2 Time		Zone 1 time	Zone 2 Time							Zone 1 time	Zone 2 Time		Zone 1 time	Zone 2 Time
	225.6	372.4		425.2	172.8		0.377258	0.711037				0	598		114.13	483.87		0	0.190853
2-GFP	Initial preference			Opto paried with Zone			Initial preference	Paired preference			4-ChR2	Initial preference			Opto paried with Zone			Initial preference	Paired preference
	Zone 1 time	Zone 2 Time		Zone 1 time	Zone 2 Time							Zone 1 time	Zone 2 Time		Zone 1 time	Zone 2 Time
	460	138		416.93	181.07		0.230769	0.302793				356.94	241.07		523.07	74.93		0.40312	0.125301
4-ChR2	Initial preference			Opto paried with Zone			Initial preference	Paired preference			2-GFP	Initial preference			Opto paried with Zone			Initial preference	Paired preference
	Zone 1 time	Zone 2 Time		Zone 1 time	Zone 2 Time							Zone 1 time	Zone 2 Time		Zone 1 time	Zone 2 Time
	436.8	161.2		400	198		0.269565	0.331104				143.6	454.4		116.27	481.73		0.240134	0.194431
3-GFP	Initial preference			Opto paried with Zone			Initial preference	Paired preference			3-GFP	Initial preference			Opto paried with Zone			Initial preference	Paired preference
	Zone 1 time	Zone 2 Time		Zone 1 time	Zone 2 Time							Zone 1 time	Zone 2 Time		Zone 1 time	Zone 2 Time
	347.73	254.27		418.4	179.6		0.422375	0.300334				438	160		511.73	86.27		0.267559	0.144264
	Initial preference			Opto paried with Zone			Initial preference	Paired			5-ChR2	Initial preference			Opto paried with Zone			Initial preference	Paired preference
5-ChR2	Zone 1 time	Zone 2 Time		Zone 1 time	Zone 2 Time							Zone 1 time	Zone 2 Time		Zone 1 time	Zone 2 Time
	405.07	192.93		155.2	442.8		0.322625	0.740468				335.21	262.79		555.59	42.41		0.439448	0.0709197
4-GFP	Initial preference			Opto paried with Zone			Initial preference	Paired			4-GFP	Initial preference			Opto paried with Zone			Initial preference	Paired preference
	Zone 1 time	Zone 2 Time		Zone 1 time	Zone 2 Time							Zone 1 time	Zone 2 Time		Zone 1 time	Zone 2 Time
	242.53	355.47		251.47	346.54		0.405569	0.420511				279.67	318.33		133.25	464.75		0.467676	0.222826
6-ChR2	Initial preference			Opto paried with Zone			Initial preference	Paired			5-GFP	Initial preference			Opto paried with Zone			Initial preference	Paired preference
	Zone 1 time	Zone 2 Time		Zone 1 time	Zone 2 Time							Zone 1 time	Zone 2 Time		Zone 1 time	Zone 2 Time
	260.8	337.2		408.4	189.6		0.43612	0.682943				543.79	53.79		534.42	63.17		0.0900131	0.105708
7-ChR2	Initial preference			Opto paried with Zone			Initial preference	Paired			6-ChR2	Initial preference			Opto paried with Zone			Initial preference	Paired preference
	Zone 1 time	Zone 2 Time		Zone 1 time	Zone 2 Time							Zone 1 time	Zone 2 Time		Zone 1 time	Zone 2 Time
	207.47	390.53		425.87	172.13		0.34694	0.712157				256	342		82.75	515.25		0.428094	0.138378
8-ChR2	Initial preference			Opto paried with Zone							6-GFP	Initial preference			Opto paried with Zone			Initial preference	Paired preference
	Zone 1 time	Zone 2 Time		Zone 1 time	Zone 2 Time		Initial preference	Paired				Zone 1 time	Zone 2 Time		Zone 1 time	Zone 2 Time
	460.53	137.47		265.33	332.67		0.229883	0.556304				370.84	227.16		280.54	317.46		0.379866	0.53087
5-GFP	Initial preference			Opto paried with Zone			Initial preference	Paired
	Zone 1 time	Zone 2 Time		Zone 1 time	Zone 2 Time
	320.53	277.47		427.87	170.13		0.463997	0.284498
6-GFP	Initial preference			Opto paried with Zone			Initial preference	Paired
	Zone 1 time	Zone 2 Time		Zone 1 time	Zone 2 Time
	229.07	368.93		197.47	400.53		0.38306	0.330217

## Sheet: Statistical summary
Figure	Part	Sample size	Normality test	Normality test results	Test	Exact P-value, F-value with degree of freedom for ANOVAs, t-value with degree of freedom for t-tests
3	a	n = 5 mcherry-injected mice (receiving PBS or CNO), n = 4 hM3Dq-mcherry injected mice (receiving PBS or CNO)	Shapiro-Wilk test	Pass	Two-way RM ANOVA followed with multiple comparisons test corrected by Dunnett test	ANOVA table: BNC2 activation, F (3, 14) = 9.705, P=0.001; Multiple comparisons test (Corrected by Dunnett test): hM3Dq-CNO vs hM3Dq-PBS: 1h, P=0.0026; 2h, P=0.0021; 3h, P=0.0145.
3	b	n = 5 mcherry-injected mice (receiving PBS or CNO), n = 4 hM3Dq-mcherry injected mice (receiving PBS or CNO)	Shapiro-Wilk test	Pass	Two-way RM ANOVA followed with multiple comparisons test corrected by Dunnett test	ANOVA table: BNC2 activation, F (3, 14) = 13.65, P=0.0002; Multiple comparisons test (Corrected by Dunnett test): hM3Dq-CNO vs hM3D1-PBS: P<0.0001.
3	c	n = 6 mcherry-injected mice (receiving PBS or CNO), n = 8 hM3Dq-mcherry injected mice (receiving PBS or CNO)	Shapiro-Wilk test	Pass	Two-way RM ANOVA followed with multiple comparisons test corrected by Dunnett test	ANOVA table: BNC2 inhibition, F (3, 24) = 18.24, P<0.0001; Multiple comparisons test (Corrected by Dunnett test): hM4Di-CNO vs hM4Di-PBS: 1h, P=0.019; 2h, P=0.0025; 3h, P=0.0008.
3	d	n = 6 mcherry-injected mice (receiving PBS or CNO), n = 8 hM3Dq-mcherry injected mice (receiving PBS or CNO)	Shapiro-Wilk test	Pass	Two-way RM ANOVA followed with multiple comparisons test corrected by Dunnett test	ANOVA table: BNC2 inhibition, F (3, 24) = 12.25, P<0.0001; Multiple comparisons test (Corrected by Dunnett test): hM4Di-CNO vs hM4Di-PBS: P=0.0002.
3	f	n = 7 GFP-injected mice, n = 12 ChR2-GFP injected mice	Shapiro-Wilk test	Pass	Two-way RM ANOVA followed with multiple comparisons test corrected by Dunnett test	ANOVA table: BNC2 activation, F (1, 17) = 11.05, P=0.004; Multiple comparisons test (Corrected by Dunnett test): GFP vs ChR2-GFP: OFF, P=0.7827; ON, P=0.0184; OFF, P=0.041.
3	g	n = 7 GFP-injected mice, n = 5 GtACR2-Red injected mice	Shapiro-Wilk test	Pass	Two-way RM ANOVA followed with multiple comparisons test corrected by Dunnett test	ANOVA table: BNC2 inhibition, F (1, 10) = 6.272, P=0.0312; Multiple comparisons test (Corrected by Dunnett test): GFP vs GtACR2-GFP: OFF, P>0.9999; ON, P=0.035; OFF, P=0.9903.
3	j	n = 6 GFP-injected mice (Fast), n = 8 ChR2-GFP injected mice (Fast); n=6 GFP-injected mice (Fed), n=6 ChR2-GFP injected mice (Fed)	Shapiro-Wilk test	Pass	Two-way RM ANOVA followed with multiple comparisons test corrected by Sidak test	ANOVA table: BNC2 activation (Fast), F (1, 12) = 9.729, P=0.0089; Multiple comparisons test (Corrected by Sidak test): GFP: initial vs paired, P=0.7129; ChR2-GFP: initial vs paired, P<0.0001. BNC2 activation (Fed), F(1,10)=0.82, P=0.3865; Multiple comparisons test (Corrected by Sidak test): GFP: initial vs paired, P=0.9998; ChR2-GFP: initial vs paired, P=0.1982.
