# Supplementary material for: Leptin-activated hypothalamic BNC2 neurons acutely suppress food intake
Source: Nature. 2024 Oct 30;636(8041):198–205. doi: 10.1038/s41586-024-08108-2 (PMC11618066; doi:10.1038/s41586-024-08108-2)
Supplement: Supplementary file 7 — Source Data Fig. 4 [file 41586_2024_8108_MOESM7_ESM.xlsx]

## Sheet: 4d
	Latency/ms
Cell1	5.33
Cell2	3.81
Cell3	5.6
Cell4	3.25
Cell5	5.6
Cell6	3.43
Cell7	4.36
Cell8	5.41
Cell9	4.55
Cell11	5.75
Cell12	3.3
Cell13	5.22
Cell14	7.15
Cell16	8.33
Cell17	6.8
Cell19	8.31
Cell20	6.53
Cell21	4.03
Cell22	3.05
Cell24	4.89
Cell25	3.07
Cell26	5.89
Cell27	5.04
Cell28	4.04
Cell29	5.16

## Sheet: 4e
	Cell1	Cell2	Cell3	Cell4	Cell5	Cell6	Cell7
ACSF	180.795	129.299	475.456	195.03	294.226	204.977	468.657
TTX	5.08883	-3.86103	39.6613	-3.804	-10.9776	-12.4654	4.27634
TTX+4-AP	130.226	57.0924	55.1481	100.055	676.193	33.0733	105.762
TTX+4-AP+PTX	16.2901	2.64593	36.0265	13.9514	4.73607	-15.6576	9.22625

## Sheet: 4h
	Cell1	Cell2	Cell3	Cell4	Cell5	Cell6	Cell7
ACSF	-3.41784	4.00149	22.7599	10.3162	26.6128	-28.1784	54.9974
TTX	-3.92869	-6.66473	-17.0646	8.7334	-4.36351	9.25415	11.5367
TTX+4-AP	-4.43333	-2.64509	-8.67906	8.86579	-14.6943	-12.2033	-2.79327
TTX+4-AP+PTX	6.17725	-2.56732	-5.39885	-5.99662	-2.39745	-21.6265	5.48256

## Sheet: 4k
	Average 0-200s after presentation
	PBS	CNO
Mouse1	-39.715	-14.7623
Mouse2	-49.2215	-24.6737
Mouse3	-39.5071	-30.785
Mouse4	-55.7343	-49.636

## Sheet: Statistical summary
Figure	Part	Sample size	Normality test	Normality test results	Test	Exact P-value, F-value with degree of freedom for ANOVAs, t-value with degree of freedom for t-tests
4	e	n = 7	Shapiro-Wilk test	NO	Friedman test followed with multiple comparisons test corrected by Dunn's test	Multiple comparisons test (Corrected by Dunn's test): TTX vs ACSF, P=0.0006; TTX vs TTX+4-AP, P=0.0214; TTX+4-AP vs TTA+4-AP+PTX, P=0.0384.
4	h	n = 7	Shapiro-Wilk test	Yes	Two-way RM ANOVA followed with multiple comparisons test corrected by Dunnett test	ANOVA table: F (6, 18) = 1.708, P=0.1765; Multiple comparisons test (Corrected by Dunnett test): TTX vs ACSF, P=0.5337; TTX vs TTX+4-AP, P=0.5326.
4	k	n = 4	Shapiro-Wilk test	Pass	Paired t test	P=0.0496, t=3.194, df=3
