# Supplementary material for: Leptin-activated hypothalamic BNC2 neurons acutely suppress food intake
Source: Nature. 2024 Oct 30;636(8041):198–205. doi: 10.1038/s41586-024-08108-2 (PMC11618066; doi:10.1038/s41586-024-08108-2)
Supplement: Supplementary file 8 — Source Data Fig. 5 [file 41586_2024_8108_MOESM8_ESM.xlsx]

## Sheet: 5a
	Before	0	1	2	3	4	5	6	7	8
7_LepR	28.1	28.5	32.6	35.4	36.4	37.7	38.4	38.4	39.5	40.4
4_LepR	30.1	29.5	31.8	33.4	34.1	35.5	35.6	35.4	36.1	36.8
5_Ctrl	26.2	26.4	26.4	26.9	26.7	27.8	28.2	27.2	27.7	28.2
17_LepR	21.8	21.5	23.9	25.3	26.1	27.5	27.6	27.4	27.8	28.5
9_Ctrl	20.9	21.5	23.3	24.2	24.7	25.9	25.5	25.7	26.2	27.2
4_Ctrl	20	20.7	22.9	24.1	24.6	26	25.5	25.2	26.1	26.7
	Before	0	1	2	3	4	5	6	7	8
4-Ctrl	23.4	22.8	24.7	25.7	25.8	26.5	27.5	27.4	28.2	28.6
10-Ctrl	23.9	23.4	24.8	25.2	25.6	26.3	27.6	28.9	28.7	29.8
2-LepR	20.7	20.5	22.7	24.4	24.8	25.7	27.3	28	28.3	29.3
6-LepR	22.4	22.1	26.7	29.4	30.8	34.4	37.2	39	40.6	42
8-Ctrl	23.2	22.8	23.9	24.7	25.3	26	27.1	27.4	27.6	28.2
7-LepR	22.8	21.4	24.2	26.1	26.4	28.2	29.3	31	31.9	32.6
9-LepR	24.5	23.6	26.5	29.1	29.8	31.5	33.2	35.2	36.6	37.5
1/8-LepR	26.8	26	27.8	28.3	28.8	29.4	29.9	31.1	31.4	32.8
	Before	0	1	2	3	4	5	6	7	8
2-LepR	30.5	30.9	33	33.9	33.9	35	35.7	35.4	35.3	36
3-Ctrl	30	28.6	29.4	29.7	29.2	29.6	29.3	29.1	29.4	29.4
3-LepR	24	26.4	30.2	32.7	34.4	36.8	38.2	40	40.4	41.4
8-LepR	23.3	24.8	27.6	30.1	31.5	32.5	34.4	35	35.4	36.5
15-Ctrl	25.6	25.8	27	27.3	27.9	28.8	29.3	29.4	29.8	30.2
2-LepR	24.9	25.8	27.3	28.2	28.9	29.4	29.3	29.3	29.8	30.5
1&2-Ctrl	22.5	21.6	22.8	23.9	24.6	24	24.3	24.4	24.3	24.7
5-LepR	22.1	22.4	24.2	25.1	25.6	27.1	27.6	27.8	28.1	28.7
3-Ctrl	19.7	20.6	22.9	24.4	25.3	25.8	26.9	27.4	27.6	27.8
2-Ctrl	19.5	20.4	23.2	24.6	25.4	26.7	27.6	28.3	28.5	28.6
1-Ctrl	21.2	21.7	23.6	24.2	25.2	26.3	26.4	26.9	28.3	28.8
4-Ctrl	23.4	22.8	23.8	25.3	26	26.5	26.7	27.2	27.9	28.2
5-LepR	21.7	23.2	29	34	37.3	39.5	42.3	43.6	44.1	45
3-Ctrl	21.9	22.6	23.8	24.6	24.5	25.2	25.9	26.9	26.9	27.6

## Sheet: 5b
		Fat	Lean
	4-Ctrl	2.17	25.22
	10-Ctrl	3.46	26.08
	2-LepR	2.88	26.4
	6-LepR	13.95	27.94
	8-Ctrl	3.53	24.8
	7-LepR	7.17	23.99
	9-LepR	12.28	26.57
	1/8-LepR	6.67	25.93
	2-LepR	6.73	27.34
	3-Ctrl	2.62	25.46
	3-LepR	13.48	26.32
	8-LepR	9.88	25.08
	15-Ctrl	1.94	26.24
	2-LepR	2.45	26.26
	1&2-Ctrl	2.57	21.2
	5-LepR	4.18	22.69
	3-Ctrl	2.94	23.44
	2-Ctrl	2.03	25.24
	1-Ctrl	2.14	24.88
	4-Ctrl	3.13	23.63
	5-LepR	14.8	28.69
	3-Ctrl	3.35	23.01

## Sheet: 5c
		Daily food intake
	7_LepR	5.4
	4_LepR	4.6
	5_Ctrl	3.7
	17_LepR	4.5
	9_Ctrl	5.7
	4_Ctrl	4.4
	4-Ctrl	4.7
	10-Ctrl	5.2
	2-LepR	5.4
	6-LepR	6.1
	8-Ctrl	4.7
	7-LepR	4.3
	9-LepR	6.1
	1/8-LepR	4.2
	2-LepR	4.7
	3-Ctrl	3.1
	3-LepR	7.5
	8-LepR	4.8
	15-Ctrl	4.4
	2-LepR	4.1
	1&2-Ctrl	2.9
	5-LepR	4.6
	3-Ctrl	3.9
	2-Ctrl	4.3
	4-Ctrl	4.1
	5-LepR	7
	3-Ctrl	4.4

## Sheet: 5d
	PBS	Leptin
2-sgCtrl	1.5	0.7
6-sgLepr	1.6	1
4-sgLepr	2.2	1.2
1-sgCtrl	1.1	0.7
9-sgCtrl	1.6	0.9
7-sgLepr	1.3	1
3-sgLepr	1.3	0.9
2-sgLepr	2.2	1.6
12-sgCtrl	1.6	0.8
8-sgLepr	1.7	1.2
2-sgLepr	2	1.8
1&2-sgCtrl	1.6	1
3-sgCtrl	1.2	0.9
12-sgCtrl	1.4	1.1

## Sheet: 5e
	PBS	Leptin	Semaglutide
4-DTA	1.5	1.1	0.3
17-DTA	1.7	0.9	0.5
1&4-mcherry	1.2	0.6	0.3
18-mcherry	1.1	0.5	0.3
10-mcherry	1.2	0.7	0.4
1&4-mcherry	1.4	0.9	0.1
4-DTA	0.8	0.8	0.3
3-DTA	1	0.6	0.2
3-mcherry	1.1	0.7	0.3
5-DTA	1	0.8	0.4
2-DTA	1.3	0.7	0.3
3-mcherry	0.7	0.4	0.3
1-DTA	1.4	1.6	0.2

## Sheet: 5f
	CNO-0	CNO-1h		Normalized-0h	Normalized-1h
1-mcherry	115	134		1.20871	1.02851
9-Gq	111.5	101.5		1.17192	0.779057
3-mcherry	104.5	153		1.09835	1.17434
15-Gq	102.5	117		1.07733	0.898026
17-Gq	102.5	119.5		1.07733	0.917215
2-mcherry	87.5	110		0.91967	0.844298
4-mcherry	89.5	140		0.940691	1.07456
1-Gq	108	127.5		1.13514	0.978618
6-Gq	90	81		0.945946	0.621711
12-Gq	100	100		1.05105	0.767544
2-mcherry	88	148		0.924925	1.13596
10-Gq	88.5	105		0.93018	0.805921
8-mcherry	93	98		0.977477	0.752193
11-Gq	82	100.5		0.861862	0.771382
15-mcherry	88.5	129		0.93018	0.990132
	95.1429	130.286

## Sheet: 5g
	Glucose-0	15	30	1h	2h
1-mcherry	131	437	384.5	170.5	125.5
9-Gq	96	366	266	155.5	110
3-mcherry	159	409.5	351.5	167	136.5
15-Gq	150	401.5	254	161.5	126
17-Gq	132	403	285	141	118
2-mcherry	165	420.5	399	175.5	131.5
4-mcherry	127	474.5	473	246.5	150
1-Gq	130	446	341.5	182	130.5
6-Gq	86	387.5	322	152	109.5
12-Gq	106	422.5	415.5	165.5	123
2-mcherry	135	428	377	131.5	120
10-Gq	104	395	307.5	149.5	120
8-mcherry	107	392	313.5	156	118.5
11-Gq	95	396	347.5	119.5	101.5
15-mcherry	134	474.5	438	196.5	127.5

## Sheet: 5h
mCherry	776.3	731.8	799.3	988.5	720	630.3	895.8
hM3Dq	546.5	611	610	755.8	615.3	774	620	617.3

## Sheet: 5i
	Glucose-0	15	30	45	60		Normalized
3-mcherry	223	150	124	128	157		1	0.672646	0.556054	0.573991	0.704036
17-Gq	204	143.5	111.5	108.5	116		1	0.703431	0.546569	0.531863	0.568627
1-mcherry	203	125	114.5	134	124.5		1	0.615764	0.564039	0.660099	0.6133
15-Gq	195	133.5	94	91.5	92.5		1	0.684615	0.482051	0.469231	0.474359
2-mcherry	165	150.5	112.5	83	84.5		1	0.912121	0.681818	0.50303	0.512121
6-Gq	221	142.5	122	135.5	133		1	0.644796	0.552036	0.613122	0.60181
4-mcherry	176	127.5	111	127	122.5		1	0.724432	0.630682	0.721591	0.696023
1-Gq	139	87.5	85	84	78.5		1	0.629496	0.611511	0.604317	0.564748
15-mcherry	174	146.5	146.5	126.5	130		1	0.841954	0.841954	0.727011	0.747126
10-Gq	162	117.5	117.5	97	91.5		1	0.725309	0.725309	0.598765	0.564815
8-mcherry	153	104.5	104.5	86	84.5		1	0.683007	0.683007	0.562092	0.552288
2-mcherry	117	96	96	78	79.5		1	0.820513	0.820513	0.666667	0.679487
11-Gq	223	150	134	102	125		1	0.672646	0.600897	0.457399	0.560538
1-Gq	191	136	112	107	86		1	0.712042	0.586387	0.560209	0.450262
6-Gq	224	145	119	129	148		1	0.647321	0.53125	0.575893	0.660714
2-mCherry	217	183	139	131	133		1	0.843318	0.640553	0.603687	0.612903

## Sheet: 5j
mCherry	1.055	1.047	1.253	1.325	1.684	1.104	1.547	1.294
hM3Dq	0.9662	0.7731	1.011	1.028	1.232	0.9112	0.9838	0.9848

[truncated: 6 more sheets: 5k, 5l, 5m, 5n, 5o, Statistical summary]
