# Supplementary material for: Leptin-activated hypothalamic BNC2 neurons acutely suppress food intake
Source: Nature. 2024 Oct 30;636(8041):198–205. doi: 10.1038/s41586-024-08108-2 (PMC11618066; doi:10.1038/s41586-024-08108-2)
Supplement: Supplementary file 9 — Source Data Extended Data Fig. 3 [file 41586_2024_8108_MOESM9_ESM.xlsx]

## Sheet: 3c
	AP freq (hz)
	pre	leptin	washout
Cell1	0	0.966667	0.05
Cell2	0.0166667	0.15	0.0333333
Cell3	0	0.0166667	0
Cell4	0	0	0
Cell5	0	0.0166667	0.0166667
Cell6	0	1.18333	0.116667
Cell7	0.15	0.35	0.3
Cell8	0	0.0166667	0
Cell9	0	0	0
Cell10	0	0	0
Cell11	0	0.116667	0.05
Cell12	0	0	0

## Sheet: 3d
	Vm
	pre	leptin	washout
Cell1	-43.3	-30.6	-32.44
Cell2	-61.55	-63.78	-63.75
Cell3	-50.57	-49.1	-51.05
Cell4	-47.03	-47.39	-46.42
Cell5	-45.59	-43.3	-41.26
Cell6	-48.95	-44.53	-52.5
Cell7	-52.76	-53.07	-53.8
Cell8	-48.49	-37.45	-45.5
Cell9	-56.12	-48.34	-64.06
Cell10	-53.65	-45.99	-50.57
Cell11	-56.73	-48.43	-54.08
Cell12	-36.83	-27.04	-36.19

## Sheet: 3e
	Response	No Response	Total
Fast	16	1	17
Fed	7	5	12

## Sheet: Statistical summary
Figure	Part	Sample size	Normality test	Normality test results	Test	Exact P-value, F-value with degree of freedom for ANOVAs, t-value with degree of freedom for t-tests
3	c	n =12 cells	Shapiro-Wilk test	No	Friedman test followed with multiple comparisons test corrected by Dunn's test	Multiple comparisons test corrected by Dunn's test: leptin vs pre:, P=0.0062; leptin vs washout, P=0.2049
3	d	n =12 cells	Shapiro-Wilk test	Yes	One-way ANOVA with multiple comparisons test corrected by Dunnett test	ANOVA table: F(11,22) = 17.18, P<0.0001. Multiple comparisons test corrected by Dunnett's test: leptin vs pre:, P=0.0074 leptin vs washout, P=0.0247.
