# Supplementary material for: Leptin-activated hypothalamic BNC2 neurons acutely suppress food intake
Source: Nature. 2024 Oct 30;636(8041):198–205. doi: 10.1038/s41586-024-08108-2 (PMC11618066; doi:10.1038/s41586-024-08108-2)
Supplement: Supplementary file 10 — Source Data Extended Data Fig. 4 [file 41586_2024_8108_MOESM10_ESM.xlsx]

## Sheet: 4j
	Before Presentation	After Presentation before eat	Eat
Mouse1	0.288959	0.321827	2.77648
Mouse2	-0.457227	0.616705	5.73441
Mouse3	-1.61432	0.687815	7.46889
Mouse4	-0.144806	-0.107124	2.4071

## Sheet: 4l
	Before	after	eat
Mouse1	-0.445249	0.375622	1.05336
Mouse2	0.194535	0.325417	4.64875
Mouse3	0.0507131	0.0613426	6.03516
Mouse4	-0.173174	0.0404764	1.98567

## Sheet: 4n
	chow in 2min (0-2 min)	chow in 10min(0-2min)	chow in 2min (5-7min)	chow in 10min(5-7min)	chow in 2min (10-12min)	chow in 10min (10-12min)
Mouse1	2.241	3.6217	-0.9096	1.1299	-1.4432	1.0154
Mouse2	1.6589	2.5228	0.3165	2.6796	0.5467	1.7125
Mouse3	0.0669	1.3875	0.3051	1.1371	0.0604	1.3254
Mouse4	5.1382	2.9976	0.719	0.778	1.0538	-0.426
Mouse5	1.8011	1.8724	0.2529	2.2388	0.2886	1.6991
Mouse6	1.5181	1.4481	-0.06	0.9938	-0.2246	1.3071
Mouse7	1.8821	2.8177	0.0541	1.4614	-0.0654	0.7196
Mouse8	2.841	5.6179	0.4746	4.3325	0.0791	2.8187

## Sheet: Statistical summary
Figure	Part	Sample size	Normality test	Normality test results	Test	Exact P-value, F-value with degree of freedom for ANOVAs, t-value with degree of freedom for t-tests
4	j	n=4 mice.	Shapiro-Wilk test	Yes	Paired t test	Before vs After: p=0.2082, t=1.599, df=3; Before vs Eat: P=0.0496, t=3.192, df=3.
4	l	n=4 mice.	Shapiro-Wilk test	Yes	Paired t test	Before vs After: p=0.2018, t=1.629, df=3; Before vs Eat: P=0.0424, t=3.401, df=3
4	n	n=8 mice.	Shapiro-Wilk test	Pass	Paired t test	Chow in 2min vs Chow in 10min: 0-2min, P=0.2439, t=1.272,df=7; 5-7min, P=0.0041, t=4.184, df=7; 10-12min, P=0.0294, t=2.729, df=7.
