# Supplementary material for: Leptin-activated hypothalamic BNC2 neurons acutely suppress food intake
Source: Nature. 2024 Oct 30;636(8041):198–205. doi: 10.1038/s41586-024-08108-2 (PMC11618066; doi:10.1038/s41586-024-08108-2)
Supplement: Supplementary file 11 — Source Data Extended Data Fig. 5 [file 41586_2024_8108_MOESM11_ESM.xlsx]

## Sheet: 5c,d
Cage1	BD-0h	BD-3h	Food-0h	Food-3h		BD change	Feeding
2-Gq	17.3	17	11.8	11.5		-0.3	0.3
12-Gq	19.8	19.3	12.3	12		-0.5	0.3
17-mCherry	20.1	20.3	11.1	10.2		0.2	0.9
Cage3
6-Gq	21.4	20.4	12.5	12.2		-1	0.3
5-mCherry	19.5	19.8	11.3	10.3		0.3	1
4-mCherry	19.5	19.4	12.3	11.2		-0.1	1.1
Cage2
7-Gq	20.6	19.6	11.7	11.3		-1	0.4
12-Gq	20.3	19.1	11.7	11.5		-1.2	0.2
11-mCherry	18.3	18.5	12.1	11.2		0.2	0.9

## Sheet: 5e,f
Cage1	BD		Food			BD change	Feeding
14-Gi	19.4	19.3	13.5	12.8		-0.1	0.7
7-Gi	18.3	18.5	14.1	13.3		0.2	0.8
17-mCherry	21	20.9	14	13.6		-0.1	0.4
Cage3
4-mcherry	20.8	20.3	14.2	14.1		-0.5	0.1
1-Gi	18.7	18.8	13.3	12.6		0.1	0.7
5-mCherry	20.5	20.4	12.3	12		-0.1	0.3
Cage2
11-mcherry	18.3	18	12.9	12.8		-0.3	0.1
8-Gi	18.1	18.2	13.1	12.3		0.1	0.8

## Sheet: 5g
	20mins OFF	20mins ON	20mins OFF
1-GFP	41351.5	38966	29244.2
1-ChR2	44784.3	35373.5	38859.8
2-GFP	26631.4	49134.6	29765.5
2-ChR2	32540	26947.1	30243.7
3-GFP	42339.2	40774.5	60179.8
3-ChR2	33011.1	36363.8	37628.6
4-GFP	49069.7	36764.3	41528.8
4-ChR2	32879.1	30317.4	23882.1

## Sheet: Statistical summary
Figure	Part	Sample size	Normality test	Normality test results	Test	Exact P-value, F-value with degree of freedom for ANOVAs, t-value with degree of freedom for t-tests
5	c	n = 4 mcherry-injected mice; n = 5 hM3Dq injected mice.	Shapiro-Wilk test	Pass	Two-way RM ANOVA followed with multiple comparisons test corrected by Sidak test	ANOVA table: BNC2 activation, F (1, 7) = 149.2, P<0.0001; Multiple comparisons test (Corrected by Sidak test): 3h mCherry vs hM3Dq: P<0.0001.
5	d	n = 4 mcherry-injected mice; n = 5 hM3Dq injected mice.	Shapiro-Wilk test	Pass	Two-way RM ANOVA followed with multiple comparisons test corrected by Sidak test	ANOVA table: BNC2 activation, F (1, 7) = 20.95, P=0.0026; Multiple comparisons test (Corrected by Sidak test): 3h mCherry vs hM3Dq: P<0.0001.
5	e	n = 4 mcherry-injected mice; n = 4 hM4Di injected mice.	Shapiro-Wilk test	Pass	Two-way RM ANOVA followed with multiple comparisons test corrected by Sidak test	ANOVA table: BNC2 inhibition, F (1, 6) = 42.68, P=0.0006; Multiple comparisons test (Corrected by Sidak test): 3h mCherry vs hM4Di: P<0.0001.
5	f	n = 4 mcherry-injected mice; n = 4 hM4Di injected mice.	Shapiro-Wilk test	Pass	Two-way RM ANOVA followed with multiple comparisons test corrected by Sidak test	ANOVA table: BNC2 inhibition, F (1, 6) = 8.048, P=0.0297; Multiple comparisons test (Corrected by Sidak test): 3h mCherry vs hM4Di: P=0.0034.
5	g	n = 4 GFP-injected mice; n = 4 ChR2-GFP injected mice.	Shapiro-Wilk test	Pass	Two-way RM ANOVA followed with multiple comparisons test corrected by Sidak test	ANOVA table: BNC2 activation, F (1, 6) = 3.247, P=0.1216; Multiple comparisons test (Corrected by Sidak test): GFP vs ChR2-GFP: OFF, P=0.8764; ON, P=0.1175; OFF, P=0.7825.
