# Supplementary material for: Leptin-activated hypothalamic BNC2 neurons acutely suppress food intake
Source: Nature. 2024 Oct 30;636(8041):198–205. doi: 10.1038/s41586-024-08108-2 (PMC11618066; doi:10.1038/s41586-024-08108-2)
Supplement: Supplementary file 12 — Source Data Extended Data Fig. 6 [file 41586_2024_8108_MOESM12_ESM.xlsx]

## Sheet: 6d
	PBS	CNO
Mouse1	0.21	0.4
Mouse2	0.28	0.35
Mouse3	0.23	0.33
Mouse4	0.24	0.33

## Sheet: Statistical summary
Figure	Part	Sample size	Normality test	Normality test results	Test	Exact P-value, F-value with degree of freedom for ANOVAs, t-value with degree of freedom for t-tests
6	d	n = 4	Shapiro-Wilk test	Pass	Paired t test	P=0.0241, t=4.233, df=3
