# Supplementary material for: Leptin-activated hypothalamic BNC2 neurons acutely suppress food intake
Source: Nature. 2024 Oct 30;636(8041):198–205. doi: 10.1038/s41586-024-08108-2 (PMC11618066; doi:10.1038/s41586-024-08108-2)
Supplement: Supplementary file 13 — Source Data Extended Data Fig. 8 [file 41586_2024_8108_MOESM13_ESM.xlsx]

## Sheet: 8a,b,c
Female	Before	wk0	wk1	wk2	wk3	wk4	wk5	wk6	wk7	wk8		Fat	Lean		feeding
8-LepR	18.6	19.4	22.6	25.2	27.1	28.3	28.9	29.2	30.2	30.7		10.27	19.54		4.3
7-LepR	18.9	19.5	23.3	25	25.5	26.4	27.5	26.7	27.9	30.3		8.42	19.37		4.7
1-Con	18.8	17.9	18.6	18.8	20	20.2	19.2	19.5	20.1	21.1		2.68	16.89		4.2
13-Con	19.9	18.7	19.5	19.8	20.5	20.9	21.6	20.8	22.4	23.8		3.33	18.96		3.4
1-LepR	19.5	22.2	25.9	27.6	29	29.4	29.9	31	31.8	32		11.14	19.66		6.2
3-LepR	18.2	19.2	21.6	23.9	24.4	25.5	27	26.2	26.7	28.5		7.49	18.96		4.8
6-Con	15.8	16	16.3	17.2	17.7	18.4	17.9	18.9	19	20.1		2.33	16.42		3.4
13-Con	15.8	15.4	16.2	17.6	17.8	18.1	18.6	18.8	19.2	19.5		2.09	16.32		4.1

## Sheet: 8e,h,j
	Subject ID	Total.Mass	Lean.Mass	Fat.Mass	Group	Time of Day	Hourly Food Intake (kcal/hr)	Hourly Water Intake (ml/hr)	Energy Expenditure (kcal/hr)	Cumulative Energy Expenditure (kcal)	Cumulative Food Intake (kcal)	Oxygen Consumption (ml/hr)	Carbon Dioxide Production (ml/hr)	Respiratory Exchange Ratio	Locomotor Activity (beam breaks/hr)	Ambulatory Activity (beam breaks/hr)	Hour	Day	Energy Balance (kcal/hr)	Cumulative Energy Balance (kcal/hr)
13	1_1	29.8	24.8	3.53	sgCtrl	1	0.4272	0	0.55075	0.4125	0	113.5	93.5	0.82275	1316.5	825.5	87	4	-0.12355	-0.4125
14	1_1	29.8	24.8	3.53	sgCtrl	1	0	0	0.40075	0.81325	0	83.75	63	0.74975	67.75	24.25	88	4	-0.40075	-0.81325
15	1_1	29.8	24.8	3.53	sgCtrl	1	1.1392	0	0.51175	1.325	1.1392	107	81.5	0.76325	702.5	374.75	89	4	0.62745	-0.1858
16	1_1	29.8	24.8	3.53	sgCtrl	1	0	0	0.46	1.785	1.1392	95.5	75.75	0.79225	201.5	60.5	90	4	-0.46	-0.6458
17	1_1	29.8	24.8	3.53	sgCtrl	1	0	0	0.4735	2.2585	1.1392	99.25	74.75	0.7545	272.5	89.25	91	4	-0.4735	-1.1193
18	1_1	29.8	24.8	3.53	sgCtrl	1	0.2492	0	0.46575	2.72425	1.3884	97.75	72	0.732	255	153.75	92	4	-0.21655	-1.33585
19	1_1	29.8	24.8	3.53	sgCtrl	1	0	0	0.42675	3.151	1.3884	89.75	65.5	0.72675	86	25.75	93	4	-0.42675	-1.7626
20	1_1	29.8	24.8	3.53	sgCtrl	1	0	0	0.399	3.55	1.3884	84.25	61	0.72025	88	16.75	94	4	-0.399	-2.1616
21	1_1	29.8	24.8	3.53	sgCtrl	1	0.9612	0	0.46975	4.01975	2.3496	97.25	78	0.80375	886	529.5	95	4	0.49145	-1.67015
22	1_1	29.8	24.8	3.53	sgCtrl	1	0	0	0.382	4.40175	2.3496	79.75	60.75	0.7615	62	5.5	96	4	-0.382	-2.05215
23	1_1	29.8	24.8	3.53	sgCtrl	1	1.0324	0	0.46125	4.863	3.382	95.25	76.5	0.80425	434.5	169.25	97	4	0.57115	-1.481
24	1_1	29.8	24.8	3.53	sgCtrl	1	1.2104	0	0.4335	5.2965	4.5924	89.25	74	0.8275	309.75	126	98	4	0.7769	-0.7041
1	1_1	29.8	24.8	3.53	sgCtrl	0	0.1424	0	0.519	5.8155	4.7348	106.25	90.5	0.85	835.75	471.25	99	4	-0.3766	-1.0807
2	1_1	29.8	24.8	3.53	sgCtrl	0	1.2816	0	0.559	6.3745	6.0164	114.5	97.5	0.85175	1446.5	980.75	100	4	0.7226	-0.3581
3	1_1	29.8	24.8	3.53	sgCtrl	0	0.2848	0	0.49275	6.86725	6.3012	101.25	85	0.8425	809.75	429.5	101	4	-0.20795	-0.56605
4	1_1	29.8	24.8	3.53	sgCtrl	0	1.3172	0	0.51525	7.3825	7.6184	106.75	86	0.79925	1667	1138.75	102	4	0.80195	0.2359
5	1_1	29.8	24.8	3.53	sgCtrl	0	2.5632	0	0.549	7.9315	10.1816	112.25	96.25	0.854	1376.25	870	103	4	2.0142	2.2501
6	1_1	29.8	24.8	3.53	sgCtrl	0	0	0	0.48125	8.41275	10.1816	97.5	87.25	0.89325	178.75	77.75	104	4	-0.48125	1.76885
7	1_1	29.8	24.8	3.53	sgCtrl	0	0.356	0	0.47475	8.8875	10.5376	97	83.75	0.86325	554	324	105	4	-0.11875	1.6501
8	1_1	29.8	24.8	3.53	sgCtrl	0	1.9224	0	0.5535	9.441	12.46	113	98.5	0.87425	1476.5	992.75	106	4	1.3689	3.019
9	1_1	29.8	24.8	3.53	sgCtrl	0	0.4628	0	0.47325	9.91425	12.9228	96.5	83.5	0.86575	427.25	218.25	107	4	-0.01045	3.00855
10	1_1	29.8	24.8	3.53	sgCtrl	0	0.8544	0	0.47725	10.3915	13.7772	98.25	80.75	0.8205	478.25	268.25	108	4	0.37715	3.3857
11	1_1	29.8	24.8	3.53	sgCtrl	0	1.7444	0	0.59625	10.9878	15.5216	121.25	106.5	0.87725	2078.25	1484.75	109	4	1.14815	4.53385
12	1_1	29.8	24.8	3.53	sgCtrl	0	0.8544	0	0.529	11.5168	16.376	107.25	95.5	0.89225	1218.25	773.25	110	4	0.3254	4.85925
37	1_1	29.8	24.8	3.53	sgCtrl	1	0.3204	0	0.58575	12.1025	16.6964	119.25	105	0.87625	915.333	599.667	111	5	-0.26535	4.5939
38	1_1	29.8	24.8	3.53	sgCtrl	1	0.3916	0	0.416	12.5185	17.088	86.5	68	0.7875	344.5	191.25	112	5	-0.0244	4.5695
39	1_1	29.8	24.8	3.53	sgCtrl	1	0	0	0.42525	12.9437	17.088	88.5	69	0.77975	54	6.75	113	5	-0.42525	4.14425
40	1_1	29.8	24.8	3.53	sgCtrl	1	0.6764	0	0.49	13.4337	17.7644	101.25	82.25	0.81075	902.75	545.75	114	5	0.1864	4.33065
41	1_1	29.8	24.8	3.53	sgCtrl	1	0	0	0.41375	13.8475	17.7644	86.25	65.5	0.756	112	32.25	115	5	-0.41375	3.9169
42	1_1	29.8	24.8	3.53	sgCtrl	1	0	0	0.3825	14.23	17.7644	81	57.5	0.71125	64.75	5.5	116	5	-0.3825	3.5344
43	1_1	29.8	24.8	3.53	sgCtrl	1	1.1392	0	0.477	14.3225	18.9036	100.333	74	0.733667	826.5	452.5	117	5	0.6622	4.5811
44	1_1	29.8	24.8	3.53	sgCtrl	1	0	0	0.42625	NA	18.9036	88.25	69.5	0.78375	202.25	83.5	118	5	-0.42625	NA
45	1_1	29.8	24.8	3.53	sgCtrl	1	0.4628	0	0.39225	NA	19.3664	82.25	61	0.7395	198	74.75	119	5	0.07055	NA
46	1_1	29.8	24.8	3.53	sgCtrl	1	0.9612	0	0.4125	NA	20.3276	85.25	68.5	0.801	204.75	46	120	5	0.5487	NA
47	1_1	29.8	24.8	3.53	sgCtrl	1	0.534	0	0.45225	NA	20.8616	93	77.25	0.829	513.25	229.75	121	5	0.08175	NA
48	1_1	29.8	24.8	3.53	sgCtrl	1	1.3528	0	0.44625	NA	22.2144	92.25	73.25	0.79025	283	139.5	122	5	0.90655	NA
25	1_1	29.8	24.8	3.53	sgCtrl	0	0	0	0.51175	NA	22.2144	106	85	0.801	348.75	160	123	5	-0.51175	NA
26	1_1	29.8	24.8	3.53	sgCtrl	0	0	0	0.59575	NA	22.2144	122	103.75	0.85025	0	0	124	5	-0.59575	NA
27	1_1	29.8	24.8	3.53	sgCtrl	0	0	0	0.5335	NA	22.2144	109.25	94	0.85925	0	0	125	5	-0.5335	NA
28	1_1	29.8	24.8	3.53	sgCtrl	0	0	0	0.57375	NA	22.2144	117.25	100.5	0.85625	0	0	126	5	-0.57375	NA
29	1_1	29.8	24.8	3.53	sgCtrl	0	0	0	0.62425	NA	22.2144	127.75	109.75	0.859	0	0	127	5	-0.62425	NA
30	1_1	29.8	24.8	3.53	sgCtrl	0	0	0	0.606	NA	22.2144	124.25	105.5	0.8495	0	0	128	5	-0.606	NA
31	1_1	29.8	24.8	3.53	sgCtrl	0	0	0	0.5715	NA	22.2144	117	99.75	0.852	0	0	129	5	-0.5715	NA
32	1_1	29.8	24.8	3.53	sgCtrl	0	0	0	0.472	NA	22.2144	97.75	78.5	0.801	0	0	130	5	-0.472	NA
33	1_1	29.8	24.8	3.53	sgCtrl	0	0	0	0.4955	NA	22.2144	101.75	84.75	0.8315	0	0	131	5	-0.4955	NA
34	1_1	29.8	24.8	3.53	sgCtrl	0	0	0	0.54575	NA	22.2144	112.75	92.25	0.82275	0	0	132	5	-0.54575	NA
35	1_1	29.8	24.8	3.53	sgCtrl	0	0	0	0.60925	NA	22.2144	124.75	105.75	0.845	0	0	133	5	-0.60925	NA
36	1_1	29.8	24.8	3.53	sgCtrl	0	0	0	0.56375	NA	22.2144	115.75	98.5	0.85025	0	0	134	5	-0.56375	NA
61	1_1	29.8	24.8	3.53	sgCtrl	1	0	0	0.588	NA	22.2144	120.25	103.75	0.8635	0	0	135	6	-0.588	NA
62	1_1	29.8	24.8	3.53	sgCtrl	1	0	0	0.4805	NA	22.2144	99	82	0.83	0	0	136	6	-0.4805	NA
63	1_1	29.8	24.8	3.53	sgCtrl	1	0	0	0.44675	NA	22.2144	92.5	73.75	0.79575	0	0	137	6	-0.44675	NA
64	1_1	29.8	24.8	3.53	sgCtrl	1	0	0	0.4305	NA	22.2144	90	67.75	0.751	0	0	138	6	-0.4305	NA
65	1_1	29.8	24.8	3.53	sgCtrl	1	0	0	0.41675	NA	22.2144	87.5	64.75	0.7385	0	0	139	6	-0.41675	NA
66	1_1	29.8	24.8	3.53	sgCtrl	1	0	0	0.3755	NA	22.2144	79.5	56.5	0.7135	0	0	140	6	-0.3755	NA
67	1_1	29.8	24.8	3.53	sgCtrl	1	0	0	0.389333	NA	22.2144	82.6667	57.3333	0.695333	0	0	141	6	-0.389333	NA
68	1_1	29.8	24.8	3.53	sgCtrl	1	0	0	0.427	NA	22.2144	90	65	0.7225	0	0	142	6	-0.427	NA
69	1_1	29.8	24.8	3.53	sgCtrl	1	0	0	0.41275	NA	22.2144	86	67.25	0.781	0	0	143	6	-0.41275	NA
70	1_1	29.8	24.8	3.53	sgCtrl	1	0	0	0.395	NA	22.2144	82.75	62.25	0.747	0	0	144	6	-0.395	NA
71	1_1	29.8	24.8	3.53	sgCtrl	1	0	0	0.4215	NA	22.2144	88	67.5	0.77075	0	0	145	6	-0.4215	NA
72	1_1	29.8	24.8	3.53	sgCtrl	1	0	0	0.454	NA	22.2144	94.5	74	0.78075	0	0	146	6	-0.454	NA
49	1_1	29.8	24.8	3.53	sgCtrl	0	0	0	0.482	NA	22.2144	99	83.25	0.8405	0	0	147	6	-0.482	NA
50	1_1	29.8	24.8	3.53	sgCtrl	0	0	0	0.52175	NA	22.2144	106.25	93	0.8735	0	0	148	6	-0.52175	NA
51	1_1	29.8	24.8	3.53	sgCtrl	0	0	0	0.55975	NA	22.2144	113.5	101.75	0.898	0	0	149	6	-0.55975	NA
52	1_1	29.8	24.8	3.53	sgCtrl	0	0	0	0.56325	NA	22.2144	115	100	0.87025	0	0	150	6	-0.56325	NA
53	1_1	29.8	24.8	3.53	sgCtrl	0	0	0	0.5415	NA	22.2144	111	94.5	0.85425	0	0	151	6	-0.5415	NA
54	1_1	29.8	24.8	3.53	sgCtrl	0	0	0	0.4945	NA	22.2144	101.25	85.5	0.84525	0	0	152	6	-0.4945	NA
55	1_1	29.8	24.8	3.53	sgCtrl	0	0	0	0.59225	NA	22.2144	122.5	99.5	0.813	0	0	153	6	-0.59225	NA
56	1_1	29.8	24.8	3.53	sgCtrl	0	0	0	0.56325	NA	22.2144	115.75	96.5	0.83125	0	0	154	6	-0.56325	NA
57	1_1	29.8	24.8	3.53	sgCtrl	0	0	0	0.4575	NA	22.2144	95	75.5	0.7975	0	0	155	6	-0.4575	NA
58	1_1	29.8	24.8	3.53	sgCtrl	0	0	0	0.49075	NA	22.2144	102	80	0.78625	0	0	156	6	-0.49075	NA
59	1_1	29.8	24.8	3.53	sgCtrl	0	0	0	0.59525	NA	22.2144	122	102.25	0.8395	0	0	157	6	-0.59525	NA
60	1_1	29.8	24.8	3.53	sgCtrl	0	0	0	0.54825	NA	22.2144	112	97	0.86775	0	0	158	6	-0.54825	NA
85	1_1	29.8	24.8	3.53	sgCtrl	1	0	0	0.52575	NA	22.2144	107.75	91.75	0.84925	0	0	159	7	-0.52575	NA
86	1_1	29.8	24.8	3.53	sgCtrl	1	0	0	0.422	NA	22.2144	87.25	69.25	0.79025	0	0	160	7	-0.422	NA
87	1_1	29.8	24.8	3.53	sgCtrl	1	0	0	0.4055	NA	22.2144	84	67.5	0.8035	0	0	161	7	-0.4055	NA
88	1_1	29.8	24.8	3.53	sgCtrl	1	0	0	0.39475	NA	22.2144	83	62.25	0.7525	0	0	162	7	-0.39475	NA
89	1_1	29.8	24.8	3.53	sgCtrl	1	0	0	0.38875	NA	22.2144	80.75	63.5	0.78675	0	0	163	7	-0.38875	NA
90	1_1	29.8	24.8	3.53	sgCtrl	1	0	0	0.451	NA	22.2144	94	72.75	0.7755	0	0	164	7	-0.451	NA
91	1_1	29.8	24.8	3.53	sgCtrl	1	0	0	0.35975	NA	22.2144	75.75	55.75	0.7375	0	0	165	7	-0.35975	NA
92	1_1	29.8	24.8	3.53	sgCtrl	1	0	0	0.395	NA	22.2144	83.5	59	0.704	0	0	166	7	-0.395	NA
93	1_1	29.8	24.8	3.53	sgCtrl	1	0	0	0.42325	NA	22.2144	88.75	65.75	0.739	0	0	167	7	-0.42325	NA
94	1_1	29.8	24.8	3.53	sgCtrl	1	0	0	0.36675	NA	22.2144	77.25	56.25	0.73075	0	0	168	7	-0.36675	NA
95	1_1	29.8	24.8	3.53	sgCtrl	1	0	0	0.40875	NA	22.2144	85.25	66.5	0.7795	0	0	169	7	-0.40875	NA
96	1_1	29.8	24.8	3.53	sgCtrl	1	0	0	0.4185	NA	22.2144	87	68.75	0.79025	0	0	170	7	-0.4185	NA
73	1_1	29.8	24.8	3.53	sgCtrl	0	0	0	0.518	NA	22.2144	106.25	89.5	0.83825	0	0	171	7	-0.518	NA
74	1_1	29.8	24.8	3.53	sgCtrl	0	0	0	0.546	NA	22.2144	111.75	96.25	0.8665	0	0	172	7	-0.546	NA
75	1_1	29.8	24.8	3.53	sgCtrl	0	0	0	0.6055	NA	22.2144	122.5	111	0.906	0	0	173	7	-0.6055	NA
76	1_1	29.8	24.8	3.53	sgCtrl	0	0	0	0.5605	NA	22.2144	114	99.25	0.87025	0	0	174	7	-0.5605	NA
77	1_1	29.8	24.8	3.53	sgCtrl	0	0	0	0.533	NA	22.2144	107.75	98.25	0.9105	0	0	175	7	-0.533	NA
78	1_1	29.8	24.8	3.53	sgCtrl	0	0	0	0.52525	NA	22.2144	107	93.25	0.87275	0	0	176	7	-0.52525	NA
79	1_1	29.8	24.8	3.53	sgCtrl	0	0	0	0.51525	NA	22.2144	105.25	91	0.86525	0	0	177	7	-0.51525	NA
80	1_1	29.8	24.8	3.53	sgCtrl	0	0	0	0.5645	NA	22.2144	115.5	99	0.8585	0	0	178	7	-0.5645	NA
81	1_1	29.8	24.8	3.53	sgCtrl	0	0	0	0.5005	NA	22.2144	102	89.25	0.87575	0	0	179	7	-0.5005	NA
82	1_1	29.8	24.8	3.53	sgCtrl	0	0	0	0.523	NA	22.2144	106.5	93	0.8755	0	0	180	7	-0.523	NA
83	1_1	29.8	24.8	3.53	sgCtrl	0	0	0	0.529	NA	22.2144	108	94	0.87325	0	0	181	7	-0.529	NA
84	1_1	29.8	24.8	3.53	sgCtrl	0	0	0	0.57225	NA	22.2144	116.25	102.5	0.87925	0	0	182	7	-0.57225	NA
97	1_1	29.8	24.8	3.53	sgCtrl	1	0	0	0.52475	NA	22.2144	108.25	88.75	0.8185	0	0	183	8	-0.52475	NA
110	1_10	32.1	26.4	2.88	sgLepr	1	0.2136	0	0.55775	0.413	0.178	112.25	104.75	0.9325	1395.25	899.25	87	4	-0.34415	-0.235
111	1_10	32.1	26.4	2.88	sgLepr	1	0	0	0.42125	0.83425	0.178	85	78	0.917	309.75	185.75	88	4	-0.42125	-0.65625
112	1_10	32.1	26.4	2.88	sgLepr	1	0	0	0.43175	1.266	0.178	87.75	78.25	0.89025	343.75	213.75	89	4	-0.43175	-1.088
113	1_10	32.1	26.4	2.88	sgLepr	1	0	0	0.4025	1.6685	0.178	82.5	69.5	0.84225	136.25	11.75	90	4	-0.4025	-1.4905
114	1_10	32.1	26.4	2.88	sgLepr	1	0	0	0.4035	2.072	0.178	83	69	0.832	201.75	110.25	91	4	-0.4035	-1.894
115	1_10	32.1	26.4	2.88	sgLepr	1	0.9256	0	0.434	2.506	1.1036	89.75	72.5	0.80775	231.5	131.25	92	4	0.4916	-1.4024
116	1_10	32.1	26.4	2.88	sgLepr	1	0.0356	0	0.4485	2.9545	1.1392	91.75	79.5	0.86675	430.5	283.25	93	4	-0.4129	-1.8153
117	1_10	32.1	26.4	2.88	sgLepr	1	0	0	0.41125	3.36575	1.1392	84.25	71.75	0.8515	25.75	4.75	94	4	-0.41125	-2.22655
118	1_10	32.1	26.4	2.88	sgLepr	1	0	0	0.39	3.75575	1.1392	80.75	65	0.80075	69	33.25	95	4	-0.39	-2.61655
119	1_10	32.1	26.4	2.88	sgLepr	1	1.246	0	0.46775	4.2235	2.3852	95.75	81	0.84025	752.25	570.25	96	4	0.77825	-1.8383
120	1_10	32.1	26.4	2.88	sgLepr	1	0	0	0.412	4.6355	2.3852	84.25	73	0.867	166.5	2	97	4	-0.412	-2.2503
121	1_10	32.1	26.4	2.88	sgLepr	1	1.5308	0	0.47325	5.10875	3.916	96.75	82.75	0.85425	577.5	429.5	98	4	1.05755	-1.19275
98	1_10	32.1	26.4	2.88	sgLepr	0	2.492	0	0.549	5.65775	6.408	110.5	103.5	0.9375	1357.25	1005.5	99	4	1.943	0.75025
99	1_10	32.1	26.4	2.88	sgLepr	0	2.9192	0	0.558	6.21575	9.3272	112.25	105	0.93675	1364.5	967.5	100	4	2.3612	3.11145
100	1_10	32.1	26.4	2.88	sgLepr	0	0.9612	0	0.50225	6.718	10.2884	100.5	95.75	0.9545	474.75	317.5	101	4	0.45895	3.5704
101	1_10	32.1	26.4	2.88	sgLepr	0	1.068	0	0.536	7.254	11.3564	107.5	101.25	0.944	783.5	582.25	102	4	0.532	4.1024
102	1_10	32.1	26.4	2.88	sgLepr	0	1.5664	0	0.49175	7.74575	12.9228	98.75	92.25	0.937	936	602.5	103	4	1.07465	5.17705
103	1_10	32.1	26.4	2.88	sgLepr	0	0.4272	0	0.5885	8.33425	13.35	118.5	109.75	0.92175	2570.75	1876.5	104	4	-0.1613	5.01575
104	1_10	32.1	26.4	2.88	sgLepr	0	0	0	0.547	8.88125	13.35	110.5	99.75	0.90225	2483.25	1753.75	105	4	-0.547	4.46875
105	1_10	32.1	26.4	2.88	sgLepr	0	0.2848	0	0.51175	9.393	13.6348	105	89.75	0.8555	1104.5	671.25	106	4	-0.22695	4.2418
106	1_10	32.1	26.4	2.88	sgLepr	0	0.0712	0	0.4035	9.7965	13.706	83.5	67.25	0.80625	449.75	103	107	4	-0.3323	3.9095
107	1_10	32.1	26.4	2.88	sgLepr	0	4.628	0	0.48675	10.2833	18.334	100.5	81.5	0.8055	981.75	725.25	108	4	4.14125	8.05075
108	1_10	32.1	26.4	2.88	sgLepr	0	0.3204	0	0.50625	10.7895	18.6544	103	91.75	0.89225	750.25	467	109	4	-0.18585	7.8649
109	1_10	32.1	26.4	2.88	sgLepr	0	0.6764	0	0.521	11.3105	19.3308	105.5	94.5	0.89425	688	380.5	110	4	0.1554	8.0203
134	1_10	32.1	26.4	2.88	sgLepr	1	1.4952	0	0.5625	11.873	20.826	114	102.5	0.90075	1201.25	821.75	111	5	0.9327	8.953
135	1_10	32.1	26.4	2.88	sgLepr	1	0	0	0.42475	12.2978	20.826	87.25	73.75	0.846	31.75	2.5	112	5	-0.42475	8.52825
136	1_10	32.1	26.4	2.88	sgLepr	1	0	0	0.397	12.6948	20.826	81.75	68	0.835	142	47	113	5	-0.397	8.13125
137	1_10	32.1	26.4	2.88	sgLepr	1	2.0292	0	0.496	13.1907	22.8552	101.75	84.75	0.828	510.75	305.75	114	5	1.5332	9.66445
138	1_10	32.1	26.4	2.88	sgLepr	1	0	0	0.449	13.6397	22.8552	91.75	79.25	0.86325	78.5	19.25	115	5	-0.449	9.21545
139	1_10	32.1	26.4	2.88	sgLepr	1	0	0	0.38775	14.0275	22.8552	79.5	66.25	0.83375	65	17	116	5	-0.38775	8.8277
140	1_10	32.1	26.4	2.88	sgLepr	1	0	0	0.40025	14.4277	22.8552	82	69	0.84	26.5	7.75	117	5	-0.40025	8.42745
141	1_10	32.1	26.4	2.88	sgLepr	1	0.0712	0	0.48375	14.9115	22.9264	98.25	86.25	0.8715	683.5	374.75	118	5	-0.41255	8.0149
142	1_10	32.1	26.4	2.88	sgLepr	1	0.712	0	0.42325	15.3347	23.6384	86.75	73.25	0.844	77	31.5	119	5	0.28875	8.30365
143	1_10	32.1	26.4	2.88	sgLepr	1	0.0712	0	0.47125	15.806	23.7096	96.5	81.5	0.84375	495.5	338.5	120	5	-0.40005	7.9036
144	1_10	32.1	26.4	2.88	sgLepr	1	0.6764	0	0.44375	16.2497	24.386	90.75	77.25	0.85025	257.5	202.75	121	5	0.23265	8.13625
145	1_10	32.1	26.4	2.88	sgLepr	1	0.0356	0	0.45375	16.7035	24.4216	92.5	80.25	0.86425	159.25	92.5	122	5	-0.41815	7.7181
122	1_10	32.1	26.4	2.88	sgLepr	0	2.6344	0	0.5955	17.299	27.056	120.5	108.5	0.8985	676	528.25	123	5	2.0389	9.757
123	1_10	32.1	26.4	2.88	sgLepr	0	0	0	0.554	17.853	27.056	111.5	103.5	0.92925	0	0	124	5	-0.554	9.203
124	1_10	32.1	26.4	2.88	sgLepr	0	0	0	0.619	18.472	27.056	124.5	116.75	0.93925	0	0	125	5	-0.619	8.584
125	1_10	32.1	26.4	2.88	sgLepr	0	0	0	0.53325	19.0053	27.056	107	100.5	0.94275	0	0	126	5	-0.53325	8.05075
126	1_10	32.1	26.4	2.88	sgLepr	0	0	0	0.47325	19.4785	27.056	95	90	0.95	0	0	127	5	-0.47325	7.5775
127	1_10	32.1	26.4	2.88	sgLepr	0	0	0	0.4905	19.969	27.056	98.75	91.25	0.92325	0	0	128	5	-0.4905	7.087
128	1_10	32.1	26.4	2.88	sgLepr	0	0	0	0.4365	20.4055	27.056	89.25	77.25	0.86675	0	0	129	5	-0.4365	6.6505
129	1_10	32.1	26.4	2.88	sgLepr	0	0	0	0.43125	20.8367	27.056	88.5	74.5	0.838	0	0	130	5	-0.43125	6.21925
130	1_10	32.1	26.4	2.88	sgLepr	0	0	0	0.449	21.2858	27.056	92	78	0.846	0	0	131	5	-0.449	5.77025
131	1_10	32.1	26.4	2.88	sgLepr	0	0	0	0.4615	21.7473	27.056	94.25	82.25	0.8735	0	0	132	5	-0.4615	5.30875
132	1_10	32.1	26.4	2.88	sgLepr	0	0	0	0.54975	22.297	27.056	111.25	100	0.8965	0	0	133	5	-0.54975	4.759
133	1_10	32.1	26.4	2.88	sgLepr	0	0	0	0.573	22.87	27.056	115.75	106	0.91325	0	0	134	5	-0.573	4.186
158	1_10	32.1	26.4	2.88	sgLepr	1	0	0	0.49775	23.3678	27.056	100.25	93.25	0.93275	0	0	135	6	-0.49775	3.68825
159	1_10	32.1	26.4	2.88	sgLepr	1	0	0	0.425	23.7928	27.056	86.5	76.75	0.89025	0	0	136	6	-0.425	3.26325
160	1_10	32.1	26.4	2.88	sgLepr	1	0	0	0.41175	24.2045	27.056	84.25	72.25	0.8595	0	0	137	6	-0.41175	2.8515
161	1_10	32.1	26.4	2.88	sgLepr	1	0	0	0.4185	24.623	27.056	87	69	0.798	0	0	138	6	-0.4185	2.433
162	1_10	32.1	26.4	2.88	sgLepr	1	0	0	0.44325	25.0663	27.056	91.75	73	0.794	0	0	139	6	-0.44325	1.98975
163	1_10	32.1	26.4	2.88	sgLepr	1	0	0	0.5115	25.5778	27.056	104.75	89	0.85525	0	0	140	6	-0.5115	1.47825
164	1_10	32.1	26.4	2.88	sgLepr	1	0	0	0.4625	26.0403	27.056	95.25	78.75	0.8265	0	0	141	6	-0.4625	1.01575
165	1_10	32.1	26.4	2.88	sgLepr	1	0	0	0.4545	26.4947	27.056	93	81	0.8715	0	0	142	6	-0.4545	0.56125
166	1_10	32.1	26.4	2.88	sgLepr	1	0	0	0.45675	26.9515	27.056	93.25	81.5	0.872	0	0	143	6	-0.45675	0.1045
167	1_10	32.1	26.4	2.88	sgLepr	1	0	0	0.44575	27.3972	27.056	91.5	76.5	0.834	0	0	144	6	-0.44575	-0.34125
168	1_10	32.1	26.4	2.88	sgLepr	1	0	0	0.47125	27.8685	27.056	96.5	81.25	0.84025	0	0	145	6	-0.47125	-0.8125
169	1_10	32.1	26.4	2.88	sgLepr	1	0	0	0.51325	28.3818	27.056	105.5	88.5	0.84025	0	0	146	6	-0.51325	-1.32575
146	1_10	32.1	26.4	2.88	sgLepr	0	0	0	0.5875	28.9692	27.056	118.5	108.25	0.90975	0	0	147	6	-0.5875	-1.91325
147	1_10	32.1	26.4	2.88	sgLepr	0	0	0	0.607	29.5763	27.056	122	113.5	0.9295	0	0	148	6	-0.607	-2.52025
148	1_10	32.1	26.4	2.88	sgLepr	0	0	0	0.608	30.1842	27.056	122.5	114	0.932	0	0	149	6	-0.608	-3.12825
149	1_10	32.1	26.4	2.88	sgLepr	0	0	0	0.56775	30.752	27.056	113.75	107.5	0.94575	0	0	150	6	-0.56775	-3.696
150	1_10	32.1	26.4	2.88	sgLepr	0	0	0	0.5545	31.3065	27.056	111.5	104	0.93275	0	0	151	6	-0.5545	-4.2505
151	1_10	32.1	26.4	2.88	sgLepr	0	0	0	0.621	31.9275	27.056	125	115.75	0.9265	0	0	152	6	-0.621	-4.8715
152	1_10	32.1	26.4	2.88	sgLepr	0	0	0	0.50325	32.4308	27.056	102	91	0.889	0	0	153	6	-0.50325	-5.37475
153	1_10	32.1	26.4	2.88	sgLepr	0	0	0	0.4455	32.8762	27.056	91.5	77	0.8425	0	0	154	6	-0.4455	-5.82025
154	1_10	32.1	26.4	2.88	sgLepr	0	0	0	0.38825	33.2645	27.056	80.5	65	0.8095	0	0	155	6	-0.38825	-6.2085
155	1_10	32.1	26.4	2.88	sgLepr	0	0	0	0.486	33.7505	27.056	99.5	85.25	0.8555	0	0	156	6	-0.486	-6.6945
156	1_10	32.1	26.4	2.88	sgLepr	0	0	0	0.521	34.2715	27.056	106	94.5	0.894	0	0	157	6	-0.521	-7.2155
157	1_10	32.1	26.4	2.88	sgLepr	0	0	0	0.553	34.8245	27.056	111.75	102.25	0.91775	0	0	158	6	-0.553	-7.7685
182	1_10	32.1	26.4	2.88	sgLepr	1	0	0	0.43725	35.2617	27.056	88	81.5	0.92825	0	0	159	7	-0.43725	-8.20575
183	1_10	32.1	26.4	2.88	sgLepr	1	0	0	0.38475	35.6465	27.056	78	70.25	0.9015	0	0	160	7	-0.38475	-8.5905
184	1_10	32.1	26.4	2.88	sgLepr	1	0	0	0.44925	36.0958	27.056	92.25	77.25	0.83425	0	0	161	7	-0.44925	-9.03975
185	1_10	32.1	26.4	2.88	sgLepr	1	0	0	0.37825	36.474	27.056	77.75	65.25	0.843	0	0	162	7	-0.37825	-9.418
186	1_10	32.1	26.4	2.88	sgLepr	1	0	0	0.4465	36.9205	27.056	92.25	74.75	0.81375	0	0	163	7	-0.4465	-9.8645
187	1_10	32.1	26.4	2.88	sgLepr	1	0	0	0.416	37.3365	27.056	85	73	0.857	0	0	164	7	-0.416	-10.2805
188	1_10	32.1	26.4	2.88	sgLepr	1	0	0	0.403	37.7395	27.056	84	65.25	0.7815	0	0	165	7	-0.403	-10.6835
189	1_10	32.1	26.4	2.88	sgLepr	1	0	0	0.4025	38.142	27.056	84	64.75	0.771	0	0	166	7	-0.4025	-11.086
190	1_10	32.1	26.4	2.88	sgLepr	1	0	0	0.4685	38.6105	27.056	96.5	79.5	0.82325	0	0	167	7	-0.4685	-11.5545
191	1_10	32.1	26.4	2.88	sgLepr	1	0	0	0.4985	39.109	27.056	102.75	84.25	0.8205	0	0	168	7	-0.4985	-12.053
192	1_10	32.1	26.4	2.88	sgLepr	1	0	0	0.5455	39.6545	27.056	111	96.5	0.8675	0	0	169	7	-0.5455	-12.5985
193	1_10	32.1	26.4	2.88	sgLepr	1	0	0	0.45625	40.1108	27.056	92.5	82.25	0.88725	0	0	170	7	-0.45625	-13.0548
170	1_10	32.1	26.4	2.88	sgLepr	0	0	0	0.613	40.7238	27.056	123.75	113.5	0.916	0	0	171	7	-0.613	-13.6677
171	1_10	32.1	26.4	2.88	sgLepr	0	0	0	0.6515	41.3753	27.056	131.25	121.25	0.92375	0	0	172	7	-0.6515	-14.3193
172	1_10	32.1	26.4	2.88	sgLepr	0	0	0	0.58325	41.9585	27.056	117.5	108.75	0.92525	0	0	173	7	-0.58325	-14.9025
173	1_10	32.1	26.4	2.88	sgLepr	0	0	0	0.5845	42.543	27.056	118	108	0.91375	0	0	174	7	-0.5845	-15.487
174	1_10	32.1	26.4	2.88	sgLepr	0	0	0	0.57275	43.1157	27.056	115.75	106	0.91775	0	0	175	7	-0.57275	-16.0598
175	1_10	32.1	26.4	2.88	sgLepr	0	0	0	0.601	43.7167	27.056	121.75	108.75	0.895	0	0	176	7	-0.601	-16.6608
176	1_10	32.1	26.4	2.88	sgLepr	0	0	0	0.51175	44.2285	27.056	104.75	90	0.857	0	0	177	7	-0.51175	-17.1725
177	1_10	32.1	26.4	2.88	sgLepr	0	0	0	0.47025	44.6987	27.056	98	76	0.77775	0	0	178	7	-0.47025	-17.6427
178	1_10	32.1	26.4	2.88	sgLepr	0	0	0	0.52325	45.222	27.056	108	87.75	0.81	0	0	179	7	-0.52325	-18.166
179	1_10	32.1	26.4	2.88	sgLepr	0	0	0	0.53475	45.7567	27.056	109.5	92.75	0.84675	0	0	180	7	-0.53475	-18.7007
180	1_10	32.1	26.4	2.88	sgLepr	0	0	0	0.6185	46.3753	27.056	125.5	113	0.89925	0	0	181	7	-0.6185	-19.3193
181	1_10	32.1	26.4	2.88	sgLepr	0	0	0	0.61475	46.99	27.056	124	114	0.9175	0	0	182	7	-0.61475	-19.934
194	1_10	32.1	26.4	2.88	sgLepr	1	0	0	0.6	47.59	27.056	121.25	111	0.91475	0	0	183	8	-0.6	-20.534
207	1_11	32.6	26.08	3.46	sgCtrl	1	0.2848	0	0.45175	0.34075	0.2848	92	81	0.88075	225.25	110.75	87	4	-0.16695	-0.05595
208	1_11	32.6	26.08	3.46	sgCtrl	1	0	0	0.4605	0.80125	0.2848	94.25	80.25	0.8525	150	65.5	88	4	-0.4605	-0.51645
209	1_11	32.6	26.08	3.46	sgCtrl	1	0.0356	0	0.446	1.24725	0.3204	92.75	72.25	0.7785	212.25	103.5	89	4	-0.4104	-0.92685
210	1_11	32.6	26.08	3.46	sgCtrl	1	0.0356	0	0.45475	1.702	0.356	93.75	76.75	0.8205	699.75	383	90	4	-0.41915	-1.346
211	1_11	32.6	26.08	3.46	sgCtrl	1	0	0	0.3945	2.0965	0.356	82.5	63.25	0.7675	8	2.25	91	4	-0.3945	-1.7405
212	1_11	32.6	26.08	3.46	sgCtrl	1	0.534	0	0.392	2.4885	0.89	81.75	62.25	0.76	210.25	100.75	92	4	0.142	-1.5985
213	1_11	32.6	26.08	3.46	sgCtrl	1	0.0712	0	0.396	2.8845	0.9612	81.5	66.5	0.81425	25.75	8.25	93	4	-0.3248	-1.9233
214	1_11	32.6	26.08	3.46	sgCtrl	1	0.2492	0	0.43675	3.32125	1.2104	90.25	72.75	0.8005	255.75	136	94	4	-0.18755	-2.11085
215	1_11	32.6	26.08	3.46	sgCtrl	1	0.0356	0	0.4085	3.72975	1.246	85	67	0.7895	14.75	0.75	95	4	-0.3729	-2.48375
216	1_11	32.6	26.08	3.46	sgCtrl	1	2.1716	0	0.51025	4.24	3.4176	105	87	0.82625	918	564	96	4	1.66135	-0.8224
217	1_11	32.6	26.08	3.46	sgCtrl	1	0.0712	0	0.42775	4.66775	3.4888	86.75	77.25	0.88875	72.5	31	97	4	-0.35655	-1.17895
218	1_11	32.6	26.08	3.46	sgCtrl	1	0.0356	0	0.4075	5.07525	3.5244	83	72.25	0.87225	161.5	41.5	98	4	-0.3719	-1.55085
195	1_11	32.6	26.08	3.46	sgCtrl	0	2.848	0	0.5615	5.63675	6.3724	114	100.25	0.877	1160.5	735.5	99	4	2.2865	0.73565
196	1_11	32.6	26.08	3.46	sgCtrl	0	1.8512	0	0.5695	6.20625	8.2236	115	105	0.91275	1220.25	839	100	4	1.2817	2.01735
197	1_11	32.6	26.08	3.46	sgCtrl	0	0.4984	0	0.50175	6.708	8.722	101	94.25	0.934	278.5	128.25	101	4	-0.00335	2.014
198	1_11	32.6	26.08	3.46	sgCtrl	0	1.5664	0	0.5645	7.2725	10.2884	114	104	0.91325	631.25	374.75	102	4	1.0019	3.0159
199	1_11	32.6	26.08	3.46	sgCtrl	0	1.8156	0	0.593	7.8655	12.104	119.75	109.5	0.9145	1530.5	1077.5	103	4	1.2226	4.2385
200	1_11	32.6	26.08	3.46	sgCtrl	0	0.2492	0	0.5385	8.404	12.3532	109.25	97.75	0.8955	286.25	151.25	104	4	-0.2893	3.9492
201	1_11	32.6	26.08	3.46	sgCtrl	0	2.0648	0	0.56225	8.96625	14.418	114.25	101.25	0.886	661.5	418	105	4	1.50255	5.45175
202	1_11	32.6	26.08	3.46	sgCtrl	0	0.5696	0	0.51275	9.479	14.9876	103.75	93.75	0.903	200.5	102	106	4	0.05685	5.5086
203	1_11	32.6	26.08	3.46	sgCtrl	0	1.602	0	0.56375	10.0427	16.5896	114	103.5	0.90875	413.5	228	107	4	1.03825	6.54685
204	1_11	32.6	26.08	3.46	sgCtrl	0	1.78	0	0.55875	10.6015	18.3696	113	101.75	0.899	933	536.75	108	4	1.22125	7.7681
205	1_11	32.6	26.08	3.46	sgCtrl	0	1.424	0	0.64925	11.2508	19.7936	131	120.25	0.9195	1767.25	1247	109	4	0.77475	8.54285
206	1_11	32.6	26.08	3.46	sgCtrl	0	0.4628	0	0.5575	11.8082	20.2564	113	101.25	0.89625	513.75	255.75	110	4	-0.0947	8.44815
231	1_11	32.6	26.08	3.46	sgCtrl	1	0.1424	0	0.51775	12.326	20.3988	105.25	92.75	0.88	1007.5	556.5	111	5	-0.37535	8.0728
232	1_11	32.6	26.08	3.46	sgCtrl	1	0	0	0.42375	12.7498	20.3988	87.75	71.5	0.81075	70.5	13.75	112	5	-0.42375	7.64905
233	1_11	32.6	26.08	3.46	sgCtrl	1	0	0	0.4095	13.1593	20.3988	85.25	65.75	0.77275	42.5	8	113	5	-0.4095	7.23955
234	1_11	32.6	26.08	3.46	sgCtrl	1	0.0356	0	0.458	13.6173	20.4344	95	74.75	0.78375	270	135	114	5	-0.4224	6.81715
235	1_11	32.6	26.08	3.46	sgCtrl	1	0.0356	0	0.409	14.0262	20.47	85	65.75	0.77075	29.5	11	115	5	-0.3734	6.44375
236	1_11	32.6	26.08	3.46	sgCtrl	1	0	0	0.414	14.4403	20.47	86.25	66.5	0.7685	67	3.5	116	5	-0.414	6.02975
237	1_11	32.6	26.08	3.46	sgCtrl	1	1.1748	0	0.4345	14.8748	21.6448	90.25	70.75	0.78525	605	357.5	117	5	0.7403	6.77005
238	1_11	32.6	26.08	3.46	sgCtrl	1	0	0	0.43075	15.3055	21.6448	88.25	75	0.85125	106	50.75	118	5	-0.43075	6.3393
239	1_11	32.6	26.08	3.46	sgCtrl	1	0.0356	0	0.3835	15.689	21.6804	78.75	66	0.83775	44.5	13.5	119	5	-0.3479	5.9914
240	1_11	32.6	26.08	3.46	sgCtrl	1	0.7832	0	0.45575	16.1447	22.4636	93.5	78.75	0.8395	272.75	148.5	120	5	0.32745	6.31885
241	1_11	32.6	26.08	3.46	sgCtrl	1	0.0712	0	0.41925	16.564	22.5348	85.75	72.5	0.8415	66.25	33.5	121	5	-0.34805	5.9708
242	1_11	32.6	26.08	3.46	sgCtrl	1	1.2816	0	0.44075	17.0048	23.8164	90	78	0.86575	506.25	273.25	122	5	0.84085	6.81165
219	1_11	32.6	26.08	3.46	sgCtrl	0	0.0712	0	0.569	17.5738	23.8876	115.5	102.5	0.8855	322.75	180.5	123	5	-0.4978	6.31385
220	1_11	32.6	26.08	3.46	sgCtrl	0	0	0	0.6165	18.1902	23.8876	124.5	114.25	0.91925	0	0	124	5	-0.6165	5.69735
221	1_11	32.6	26.08	3.46	sgCtrl	0	0	0	0.53675	18.727	23.8876	108.25	99.25	0.9175	0	0	125	5	-0.53675	5.1606
222	1_11	32.6	26.08	3.46	sgCtrl	0	0	0	0.5975	19.3245	23.8876	120	112.25	0.93475	0	0	126	5	-0.5975	4.5631
223	1_11	32.6	26.08	3.46	sgCtrl	0	0	0	0.60825	19.9327	23.8876	122.25	113.75	0.93	0	0	127	5	-0.60825	3.95485
224	1_11	32.6	26.08	3.46	sgCtrl	0	0	0	0.54875	20.4815	23.8876	110	103	0.935	0	0	128	5	-0.54875	3.4061
225	1_11	32.6	26.08	3.46	sgCtrl	0	0	0	0.56975	21.0512	23.8876	114.5	107.25	0.9355	0	0	129	5	-0.56975	2.83635
226	1_11	32.6	26.08	3.46	sgCtrl	0	0	0	0.557	21.6083	23.8876	112	104	0.9285	0	0	130	5	-0.557	2.27935
227	1_11	32.6	26.08	3.46	sgCtrl	0	0	0	0.5755	22.1837	23.8876	116.5	105.75	0.90725	0	0	131	5	-0.5755	1.70385
228	1_11	32.6	26.08	3.46	sgCtrl	0	0	0	0.56	22.7437	23.8876	112.75	104.25	0.92525	0	0	132	5	-0.56	1.14385
229	1_11	32.6	26.08	3.46	sgCtrl	0	0	0	0.623	23.3667	23.8876	125	116.75	0.9305	0	0	133	5	-0.623	0.52085
230	1_11	32.6	26.08	3.46	sgCtrl	0	0	0	0.58325	23.95	23.8876	117.5	108.5	0.92125	0	0	134	5	-0.58325	-0.0624
255	1_11	32.6	26.08	3.46	sgCtrl	1	0	0	0.48525	24.4352	23.8876	98	89	0.90825	0	0	135	6	-0.48525	-0.54765
256	1_11	32.6	26.08	3.46	sgCtrl	1	0	0	0.43675	24.872	23.8876	88.5	80.25	0.90825	0	0	136	6	-0.43675	-0.9844
257	1_11	32.6	26.08	3.46	sgCtrl	1	0	0	0.4375	25.3095	23.8876	89.5	77	0.8645	0	0	137	6	-0.4375	-1.4219
258	1_11	32.6	26.08	3.46	sgCtrl	1	0	0	0.46725	25.7767	23.8876	96	81.25	0.8505	0	0	138	6	-0.46725	-1.88915
259	1_11	32.6	26.08	3.46	sgCtrl	1	0	0	0.4145	26.1913	23.8876	86	67.75	0.784	0	0	139	6	-0.4145	-2.30365
260	1_11	32.6	26.08	3.46	sgCtrl	1	0	0	0.45825	26.6495	23.8876	95.5	73.5	0.7685	0	0	140	6	-0.45825	-2.7619
261	1_11	32.6	26.08	3.46	sgCtrl	1	0	0	0.406	27.0555	23.8876	85.25	64.25	0.75425	0	0	141	6	-0.406	-3.1679
262	1_11	32.6	26.08	3.46	sgCtrl	1	0	0	0.45175	27.5072	23.8876	94.5	71.75	0.75425	0	0	142	6	-0.45175	-3.61965
263	1_11	32.6	26.08	3.46	sgCtrl	1	0	0	0.4795	27.9868	23.8876	100	77	0.77025	0	0	143	6	-0.4795	-4.09915
264	1_11	32.6	26.08	3.46	sgCtrl	1	0	0	0.4805	28.4672	23.8876	99	81.75	0.8225	0	0	144	6	-0.4805	-4.57965
265	1_11	32.6	26.08	3.46	sgCtrl	1	0	0	0.47475	28.942	23.8876	98.5	78.5	0.79675	0	0	145	6	-0.47475	-5.0544
266	1_11	32.6	26.08	3.46	sgCtrl	1	0	0	0.45275	29.3947	23.8876	93.25	77	0.82225	0	0	146	6	-0.45275	-5.50715
243	1_11	32.6	26.08	3.46	sgCtrl	0	0	0	0.5725	29.9672	23.8876	116.5	102.25	0.87525	0	0	147	6	-0.5725	-6.07965
244	1_11	32.6	26.08	3.46	sgCtrl	0	0	0	0.622	30.5892	23.8876	125.75	113.5	0.9015	0	0	148	6	-0.622	-6.70165
245	1_11	32.6	26.08	3.46	sgCtrl	0	0	0	0.609	31.1983	23.8876	122.75	112.25	0.91275	0	0	149	6	-0.609	-7.31065
246	1_11	32.6	26.08	3.46	sgCtrl	0	0	0	0.567	31.7653	23.8876	114.75	105	0.9165	0	0	150	6	-0.567	-7.87765
247	1_11	32.6	26.08	3.46	sgCtrl	0	0	0	0.6025	32.3678	23.8876	121.75	112.5	0.92725	0	0	151	6	-0.6025	-8.48015
248	1_11	32.6	26.08	3.46	sgCtrl	0	0	0	0.6925	33.0603	23.8876	140	126.5	0.90475	0	0	152	6	-0.6925	-9.17265
249	1_11	32.6	26.08	3.46	sgCtrl	0	0	0	0.47525	33.5355	23.8876	96.75	84.5	0.8765	0	0	153	6	-0.47525	-9.6479
250	1_11	32.6	26.08	3.46	sgCtrl	0	0	0	0.53175	34.0673	23.8876	107.25	98.25	0.916	0	0	154	6	-0.53175	-10.1797
251	1_11	32.6	26.08	3.46	sgCtrl	0	0	0	0.542	34.6093	23.8876	109.5	99.25	0.90725	0	0	155	6	-0.542	-10.7217
252	1_11	32.6	26.08	3.46	sgCtrl	0	0	0	0.567	35.1763	23.8876	114.25	106	0.928	0	0	156	6	-0.567	-11.2887
253	1_11	32.6	26.08	3.46	sgCtrl	0	0	0	0.55525	35.7315	23.8876	111.5	105.25	0.9445	0	0	157	6	-0.55525	-11.8439
254	1_11	32.6	26.08	3.46	sgCtrl	0	0	0	0.551	36.2825	23.8876	111.25	101.25	0.90875	0	0	158	6	-0.551	-12.3949
279	1_11	32.6	26.08	3.46	sgCtrl	1	0	0	0.56275	36.8453	23.8876	113.5	104.5	0.9195	0	0	159	7	-0.56275	-12.9576
280	1_11	32.6	26.08	3.46	sgCtrl	1	0	0	0.445	37.2903	23.8876	91.5	76.75	0.835	0	0	160	7	-0.445	-13.4026
281	1_11	32.6	26.08	3.46	sgCtrl	1	0	0	0.4235	37.7137	23.8876	87.75	71	0.809	0	0	161	7	-0.4235	-13.8262
282	1_11	32.6	26.08	3.46	sgCtrl	1	0	0	0.41075	38.1245	23.8876	85.75	66.25	0.7715	0	0	162	7	-0.41075	-14.2369
283	1_11	32.6	26.08	3.46	sgCtrl	1	0	0	0.4005	38.525	23.8876	84	63	0.753	0	0	163	7	-0.4005	-14.6374
284	1_11	32.6	26.08	3.46	sgCtrl	1	0	0	0.39925	38.9243	23.8876	83	64.5	0.7785	0	0	164	7	-0.39925	-15.0366
285	1_11	32.6	26.08	3.46	sgCtrl	1	0	0	0.48975	39.414	23.8876	102	79.75	0.77875	0	0	165	7	-0.48975	-15.5264
286	1_11	32.6	26.08	3.46	sgCtrl	1	0	0	0.42825	39.8422	23.8876	89.75	67	0.74425	0	0	166	7	-0.42825	-15.9547
287	1_11	32.6	26.08	3.46	sgCtrl	1	0	0	0.511	40.3533	23.8876	106.25	82.5	0.77025	0	0	167	7	-0.511	-16.4657
288	1_11	32.6	26.08	3.46	sgCtrl	1	0	0	0.4645	40.8177	23.8876	96	77.25	0.80325	0	0	168	7	-0.4645	-16.9302
289	1_11	32.6	26.08	3.46	sgCtrl	1	0	0	0.4895	41.3073	23.8876	101	82	0.81325	0	0	169	7	-0.4895	-17.4197
290	1_11	32.6	26.08	3.46	sgCtrl	1	0	0	0.47125	41.7785	23.8876	97	81	0.836	0	0	170	7	-0.47125	-17.8909
267	1_11	32.6	26.08	3.46	sgCtrl	0	0	0	0.6005	42.379	23.8876	122.25	107	0.8715	0	0	171	7	-0.6005	-18.4914
268	1_11	32.6	26.08	3.46	sgCtrl	0	0	0	0.5895	42.9685	23.8876	118.75	109	0.91775	0	0	172	7	-0.5895	-19.0809
269	1_11	32.6	26.08	3.46	sgCtrl	0	0	0	0.57925	43.5478	23.8876	117	106.5	0.9095	0	0	173	7	-0.57925	-19.6602
270	1_11	32.6	26.08	3.46	sgCtrl	0	0	0	0.60225	44.15	23.8876	120.75	112.75	0.9315	0	0	174	7	-0.60225	-20.2624
271	1_11	32.6	26.08	3.46	sgCtrl	0	0	0	0.67525	44.8252	23.8876	136	125.5	0.92275	0	0	175	7	-0.67525	-20.9377
272	1_11	32.6	26.08	3.46	sgCtrl	0	0	0	0.5835	45.4087	23.8876	118	107.25	0.90925	0	0	176	7	-0.5835	-21.5211
273	1_11	32.6	26.08	3.46	sgCtrl	0	0	0	0.557	45.9657	23.8876	113	102	0.9045	0	0	177	7	-0.557	-22.0782
274	1_11	32.6	26.08	3.46	sgCtrl	0	0	0	0.59375	46.5595	23.8876	120.5	107.75	0.8975	0	0	178	7	-0.59375	-22.6719
275	1_11	32.6	26.08	3.46	sgCtrl	0	0	0	0.57025	47.1298	23.8876	115.25	104.25	0.904	0	0	179	7	-0.57025	-23.2421
276	1_11	32.6	26.08	3.46	sgCtrl	0	0	0	0.594	47.7238	23.8876	120.5	107	0.8855	0	0	180	7	-0.594	-23.8361
277	1_11	32.6	26.08	3.46	sgCtrl	0	0	0	0.62625	48.35	23.8876	126.75	114.25	0.89875	0	0	181	7	-0.62625	-24.4624
278	1_11	32.6	26.08	3.46	sgCtrl	0	0	0	0.603	48.953	23.8876	122.5	108.75	0.885	0	0	182	7	-0.603	-25.0654
291	1_11	32.6	26.08	3.46	sgCtrl	1	0	0	0.5825	49.5355	23.8876	118.75	103.75	0.87425	0	0	183	8	-0.5825	-25.6479
377	1_2	47.1	27.94	13.95	sgLepr	1	0.712	0	0.67	0.486	0.0356	136.5	119.75	0.876	881.5	539.5	87	4	0.042	-0.4504
378	1_2	47.1	27.94	13.95	sgLepr	1	1.068	0	0.5415	1.0275	1.1036	110.75	95.25	0.85625	308.25	158.5	88	4	0.5265	0.0761
379	1_2	47.1	27.94	13.95	sgLepr	1	0.1068	0	0.548	1.5755	1.2104	112.25	95.5	0.85	621.25	401.25	89	4	-0.4412	-0.3651
380	1_2	47.1	27.94	13.95	sgLepr	1	0	0	0.442	2.0175	1.2104	90.75	76.75	0.84325	108.5	46	90	4	-0.442	-0.8071
341	1_2	47.1	27.94	13.95	sgLepr	1	1.4596	0	0.56875	2.58625	2.67	117	97.75	0.83175	626.75	355.25	91	4	0.89085	0.08375
342	1_2	47.1	27.94	13.95	sgLepr	1	0	0	0.47075	3.057	2.67	96.25	81.75	0.84525	48.5	20.25	92	4	-0.47075	-0.387
343	1_2	47.1	27.94	13.95	sgLepr	1	1.1748	0	0.56575	3.62275	3.8448	115.75	98.75	0.85025	600.5	336	93	4	0.60905	0.22205
344	1_2	47.1	27.94	13.95	sgLepr	1	1.0324	0	0.4945	4.11725	4.8772	101.5	85.25	0.8405	166.5	79.25	94	4	0.5379	0.75995
345	1_2	47.1	27.94	13.95	sgLepr	1	0.356	0	0.46375	4.581	5.2332	94.75	81.75	0.8635	201	100.5	95	4	-0.10775	0.6522
346	1_2	47.1	27.94	13.95	sgLepr	1	1.246	0	0.544	5.125	6.4792	111.75	94.5	0.84625	563.5	297	96	4	0.702	1.3542
347	1_2	47.1	27.94	13.95	sgLepr	1	0	0	0.49675	5.62175	6.4792	101.75	86.75	0.8505	151.25	63	97	4	-0.49675	0.85745
348	1_2	47.1	27.94	13.95	sgLepr	1	0.4628	0	0.62725	6.249	6.942	128.5	109.25	0.85275	759	428.5	98	4	-0.16445	0.693
365	1_2	47.1	27.94	13.95	sgLepr	0	1.8868	0	0.657	6.906	8.8288	133.75	117.25	0.8745	801.5	489.25	99	4	1.2298	1.9228
366	1_2	47.1	27.94	13.95	sgLepr	0	1.6732	0	0.7305	7.6365	10.502	148	133	0.8965	1403	762.75	100	4	0.9427	2.8655
367	1_2	47.1	27.94	13.95	sgLepr	0	0.4628	0	0.6365	8.273	10.9648	128.75	116.5	0.905	862.5	519	101	4	-0.1737	2.6918
368	1_2	47.1	27.94	13.95	sgLepr	0	0.1068	0	0.53975	8.81275	11.0716	109.75	96.5	0.876	313	190	102	4	-0.43295	2.25885
369	1_2	47.1	27.94	13.95	sgLepr	0	0.2492	0	0.57675	9.3895	11.3208	118.5	98.75	0.833	757.75	442	103	4	-0.32755	1.9313
370	1_2	47.1	27.94	13.95	sgLepr	0	0	0	0.47775	9.86725	11.3208	98.25	81.25	0.82825	140.75	71	104	4	-0.47775	1.45355
371	1_2	47.1	27.94	13.95	sgLepr	0	2.1004	0	0.6275	10.4947	13.4212	129.25	106.25	0.8225	1089.25	595	105	4	1.4729	2.92645
372	1_2	47.1	27.94	13.95	sgLepr	0	0.4628	0	0.5015	10.9962	13.884	102.25	89.25	0.8755	160.25	86.25	106	4	-0.0387	2.88775
373	1_2	47.1	27.94	13.95	sgLepr	0	1.424	0	0.5525	11.5488	15.308	112.75	98.75	0.87725	330.5	106.5	107	4	0.8715	3.75925
374	1_2	47.1	27.94	13.95	sgLepr	0	1.424	0	0.612	12.1608	16.732	124.25	110.5	0.88825	651.5	364.25	108	4	0.812	4.57125
375	1_2	47.1	27.94	13.95	sgLepr	0	2.3496	0	0.63925	12.8	19.0816	129	117.75	0.91025	646	391.5	109	4	1.71035	6.2816
376	1_2	47.1	27.94	13.95	sgLepr	0	3.3464	0	0.709	13.509	22.428	142.5	134	0.94075	1053	488.25	110	4	2.6374	8.919
361	1_2	47.1	27.94	13.95	sgLepr	1	0.6764	0	0.665	14.174	23.1044	133.5	125.5	0.939	1254.75	713.5	111	5	0.0114	8.9304
362	1_2	47.1	27.94	13.95	sgLepr	1	0.7832	0	0.50375	14.6777	23.8876	102	91.5	0.895	469	266.5	112	5	0.27945	9.20985
363	1_2	47.1	27.94	13.95	sgLepr	1	0	0	0.52125	15.199	23.8876	106	93.25	0.87875	445.5	268.25	113	5	-0.52125	8.6886
364	1_2	47.1	27.94	13.95	sgLepr	1	1.1036	0	0.5435	15.7425	24.9912	110.5	97.5	0.8815	522	256.5	114	5	0.5601	9.2487
387	1_2	47.1	27.94	13.95	sgLepr	1	2.1716	0	0.50575	16.2482	27.1628	103.25	89.75	0.87175	472	263.5	115	5	1.66585	10.9146
388	1_2	47.1	27.94	13.95	sgLepr	1	0	0	0.49375	16.742	27.1628	100.5	89	0.88375	185.5	83	116	5	-0.49375	10.4208
381	1_2	47.1	27.94	13.95	sgLepr	1	0.4628	0	0.5255	17.2675	27.6256	106.5	96	0.901	213.75	84.75	117	5	-0.0627	10.3581
382	1_2	47.1	27.94	13.95	sgLepr	1	0.356	0	0.54725	17.8148	27.9816	111	99	0.88825	411.5	223.75	118	5	-0.19125	10.1669
383	1_2	47.1	27.94	13.95	sgLepr	1	0	0	0.5075	18.3223	27.9816	103.25	90.75	0.87775	329.25	137.25	119	5	-0.5075	9.65935
384	1_2	47.1	27.94	13.95	sgLepr	1	1.9224	0	0.53125	18.8535	29.904	108.25	95	0.87775	261	120.5	120	5	1.39115	11.0505
385	1_2	47.1	27.94	13.95	sgLepr	1	0.4628	0	0.49275	19.3463	30.3668	100.5	87.75	0.87525	147.5	68	121	5	-0.02995	11.0206
386	1_2	47.1	27.94	13.95	sgLepr	1	1.78	0	0.555	19.9013	32.1468	113.5	98.5	0.87025	264.25	123	122	5	1.225	12.2455
349	1_2	47.1	27.94	13.95	sgLepr	0	0.7476	0	0.6505	20.5517	32.8944	131.75	119	0.90325	275	154.25	123	5	0.0971	12.3427
350	1_2	47.1	27.94	13.95	sgLepr	0	0	0	0.751	21.115	32.8944	152	138.333	0.91	0	0	124	5	-0.751	11.7794
351	1_2	47.1	27.94	13.95	sgLepr	0	0	0	0.689	NA	32.8944	139.25	126.5	0.90675	0	0	125	5	-0.689	NA
352	1_2	47.1	27.94	13.95	sgLepr	0	0	0	0.679	NA	32.8944	137.667	123.667	0.898333	0	0	126	5	-0.679	NA
353	1_2	47.1	27.94	13.95	sgLepr	0	0	0	0.660333	NA	32.8944	133.333	122	0.913667	0	0	127	5	-0.660333	NA
354	1_2	47.1	27.94	13.95	sgLepr	0	0	0	0.6255	NA	32.8944	126.25	115	0.9095	0	0	128	5	-0.6255	NA
355	1_2	47.1	27.94	13.95	sgLepr	0	0	0	0.71275	NA	32.8944	144.5	129.75	0.897	0	0	129	5	-0.71275	NA
356	1_2	47.1	27.94	13.95	sgLepr	0	0	0	0.6255	NA	32.8944	126.75	112.5	0.888	0	0	130	5	-0.6255	NA
357	1_2	47.1	27.94	13.95	sgLepr	0	0	0	0.615	NA	32.8944	125.25	109.5	0.8755	0	0	131	5	-0.615	NA
358	1_2	47.1	27.94	13.95	sgLepr	0	0	0	0.6495	NA	32.8944	132.5	115	0.867	0	0	132	5	-0.6495	NA
359	1_2	47.1	27.94	13.95	sgLepr	0	0	0	0.67625	NA	32.8944	137.75	120.5	0.87525	0	0	133	5	-0.67625	NA
360	1_2	47.1	27.94	13.95	sgLepr	0	0	0	0.7245	NA	32.8944	147	131.5	0.89325	0	0	134	5	-0.7245	NA
304	1_2	47.1	27.94	13.95	sgLepr	1	0	0	0.672	NA	32.8944	136.5	122	0.8925	0	0	135	6	-0.672	NA
305	1_2	47.1	27.94	13.95	sgLepr	1	0	0	0.5475	NA	32.8944	111.25	99.5	0.89575	0	0	136	6	-0.5475	NA
306	1_2	47.1	27.94	13.95	sgLepr	1	0	0	0.5415	NA	32.8944	110.5	95.25	0.8595	0	0	137	6	-0.5415	NA
307	1_2	47.1	27.94	13.95	sgLepr	1	0	0	0.501	NA	32.8944	102.333	87.3333	0.853667	0	0	138	6	-0.501	NA
308	1_2	47.1	27.94	13.95	sgLepr	1	0	0	0.58075	NA	32.8944	118.5	101.75	0.85625	0	0	139	6	-0.58075	NA
309	1_2	47.1	27.94	13.95	sgLepr	1	0	0	0.515	NA	32.8944	105.5	89.75	0.8505	0	0	140	6	-0.515	NA
310	1_2	47.1	27.94	13.95	sgLepr	1	0	0	0.51925	NA	32.8944	106.5	90	0.84525	0	0	141	6	-0.51925	NA
311	1_2	47.1	27.94	13.95	sgLepr	1	0	0	0.54825	NA	32.8944	112.25	96.75	0.862	0	0	142	6	-0.54825	NA
312	1_2	47.1	27.94	13.95	sgLepr	1	0	0	0.52325	NA	32.8944	107	92.75	0.86675	0	0	143	6	-0.52325	NA
313	1_2	47.1	27.94	13.95	sgLepr	1	0	0	0.498	NA	32.8944	102.25	85.75	0.84	0	0	144	6	-0.498	NA
314	1_2	47.1	27.94	13.95	sgLepr	1	0	0	0.512	NA	32.8944	105	88.75	0.84625	0	0	145	6	-0.512	NA
315	1_2	47.1	27.94	13.95	sgLepr	1	0	0	0.5765	NA	32.8944	117.75	102	0.86675	0	0	146	6	-0.5765	NA
292	1_2	47.1	27.94	13.95	sgLepr	0	0	0	0.6175	NA	32.8944	125.25	111.5	0.88725	0	0	147	6	-0.6175	NA
293	1_2	47.1	27.94	13.95	sgLepr	0	0	0	0.726333	NA	32.8944	146.667	134	0.911667	0	0	148	6	-0.726333	NA
294	1_2	47.1	27.94	13.95	sgLepr	0	0	0	0.68	NA	32.8944	136.75	127	0.929	0	0	149	6	-0.68	NA
295	1_2	47.1	27.94	13.95	sgLepr	0	0	0	0.59325	NA	32.8944	119.25	112	0.94125	0	0	150	6	-0.59325	NA
296	1_2	47.1	27.94	13.95	sgLepr	0	0	0	0.6445	NA	32.8944	130	119.25	0.91625	0	0	151	6	-0.6445	NA
297	1_2	47.1	27.94	13.95	sgLepr	0	0	0	0.58375	NA	32.8944	117.75	109.25	0.9315	0	0	152	6	-0.58375	NA
298	1_2	47.1	27.94	13.95	sgLepr	0	0	0	0.562	NA	32.8944	113.75	103	0.90725	0	0	153	6	-0.562	NA
299	1_2	47.1	27.94	13.95	sgLepr	0	0	0	0.552	NA	32.8944	111.75	101.25	0.90275	0	0	154	6	-0.552	NA
300	1_2	47.1	27.94	13.95	sgLepr	0	0	0	0.6095	NA	32.8944	125.25	105.25	0.84225	0	0	155	6	-0.6095	NA
301	1_2	47.1	27.94	13.95	sgLepr	0	0	0	0.647667	NA	32.8944	132.667	113.667	0.856667	0	0	156	6	-0.647667	NA
302	1_2	47.1	27.94	13.95	sgLepr	0	0	0	0.66825	NA	32.8944	135.25	122.25	0.90175	0	0	157	6	-0.66825	NA
303	1_2	47.1	27.94	13.95	sgLepr	0	0	0	0.69925	NA	32.8944	141.25	128.75	0.9095	0	0	158	6	-0.69925	NA
328	1_2	47.1	27.94	13.95	sgLepr	1	0	0	0.666	NA	32.8944	135	120.75	0.896	0	0	159	7	-0.666	NA
329	1_2	47.1	27.94	13.95	sgLepr	1	0	0	0.55325	NA	32.8944	112.25	99.75	0.8885	0	0	160	7	-0.55325	NA
330	1_2	47.1	27.94	13.95	sgLepr	1	0	0	0.555	NA	32.8944	113	98.75	0.86875	0	0	161	7	-0.555	NA
331	1_2	47.1	27.94	13.95	sgLepr	1	0	0	0.50625	NA	32.8944	104.75	84.75	0.80525	0	0	162	7	-0.50625	NA
332	1_2	47.1	27.94	13.95	sgLepr	1	0	0	0.509	NA	32.8944	104.75	87.5	0.83975	0	0	163	7	-0.509	NA
333	1_2	47.1	27.94	13.95	sgLepr	1	0	0	0.51875	NA	32.8944	107.25	86.25	0.8045	0	0	164	7	-0.51875	NA
334	1_2	47.1	27.94	13.95	sgLepr	1	0	0	0.55625	NA	32.8944	114.5	95.25	0.8325	0	0	165	7	-0.55625	NA
335	1_2	47.1	27.94	13.95	sgLepr	1	0	0	0.5295	NA	32.8944	109.25	89.25	0.81775	0	0	166	7	-0.5295	NA
336	1_2	47.1	27.94	13.95	sgLepr	1	0	0	0.50725	NA	32.8944	103.75	88.75	0.86	0	0	167	7	-0.50725	NA
337	1_2	47.1	27.94	13.95	sgLepr	1	0	0	0.498	NA	32.8944	102.25	86	0.841	0	0	168	7	-0.498	NA
338	1_2	47.1	27.94	13.95	sgLepr	1	0	0	0.543	NA	32.8944	111.5	93.25	0.83675	0	0	169	7	-0.543	NA
339	1_2	47.1	27.94	13.95	sgLepr	1	0	0	0.5125	NA	32.8944	104.75	90.5	0.86425	0	0	170	7	-0.5125	NA
316	1_2	47.1	27.94	13.95	sgLepr	0	0	0	0.61175	NA	32.8944	124.75	108	0.86175	0	0	171	7	-0.61175	NA
317	1_2	47.1	27.94	13.95	sgLepr	0	0	0	0.711	NA	32.8944	143.5	131.25	0.91625	0	0	172	7	-0.711	NA
318	1_2	47.1	27.94	13.95	sgLepr	0	0	0	0.58675	NA	32.8944	118	110.5	0.93825	0	0	173	7	-0.58675	NA
319	1_2	47.1	27.94	13.95	sgLepr	0	0	0	0.689	NA	32.8944	137.75	132.25	0.957	0	0	174	7	-0.689	NA
320	1_2	47.1	27.94	13.95	sgLepr	0	0	0	0.64675	NA	32.8944	130.25	121	0.92825	0	0	175	7	-0.64675	NA
321	1_2	47.1	27.94	13.95	sgLepr	0	0	0	0.64275	NA	32.8944	129	120.75	0.93575	0	0	176	7	-0.64275	NA
322	1_2	47.1	27.94	13.95	sgLepr	0	0	0	0.5565	NA	32.8944	112.25	103	0.92025	0	0	177	7	-0.5565	NA
323	1_2	47.1	27.94	13.95	sgLepr	0	0	0	0.5105	NA	32.8944	104	91.75	0.883	0	0	178	7	-0.5105	NA
324	1_2	47.1	27.94	13.95	sgLepr	0	0	0	0.5145	NA	32.8944	105	91.5	0.87275	0	0	179	7	-0.5145	NA
325	1_2	47.1	27.94	13.95	sgLepr	0	0	0	0.5505	NA	32.8944	112.5	96.75	0.8575	0	0	180	7	-0.5505	NA
326	1_2	47.1	27.94	13.95	sgLepr	0	0	0	0.67675	NA	32.8944	138	121.25	0.8785	0	0	181	7	-0.67675	NA
327	1_2	47.1	27.94	13.95	sgLepr	0	0	0	0.67375	NA	32.8944	136	124	0.91025	0	0	182	7	-0.67375	NA
340	1_2	47.1	27.94	13.95	sgLepr	1	0	0	0.62225	NA	32.8944	125.75	114.25	0.90625	0	0	183	8	-0.62225	NA
406	1_4	33.7	25.93	6.67	sgLepr	1	0.1424	0	0.53275	0.39475	0.1424	105.5	105	0.9955	1275.5	761	87	4	-0.39035	-0.25235
407	1_4	33.7	25.93	6.67	sgLepr	1	0	0	0.40975	0.8045	0.1424	82.5	75.5	0.91475	495.75	162.25	88	4	-0.40975	-0.6621
408	1_4	33.7	25.93	6.67	sgLepr	1	0	0	0.40575	1.21025	0.1424	82.25	73	0.88775	400.75	127	89	4	-0.40575	-1.06785
409	1_4	33.7	25.93	6.67	sgLepr	1	0.2848	0	0.456	1.66625	0.4272	93.25	80.25	0.85825	926.5	563	90	4	-0.1712	-1.23905
410	1_4	33.7	25.93	6.67	sgLepr	1	0	0	0.4905	2.15675	0.4272	99.25	89	0.8895	597.5	381.75	91	4	-0.4905	-1.72955
411	1_4	33.7	25.93	6.67	sgLepr	1	0	0	0.4095	2.56625	0.4272	83.75	70.75	0.844	115.5	34.25	92	4	-0.4095	-2.13905
412	1_4	33.7	25.93	6.67	sgLepr	1	0.9968	0	0.44025	3.0065	1.424	91.25	74	0.81275	448	210.75	93	4	0.55655	-1.5825
400	1_4	33.7	25.93	6.67	sgLepr	1	0.5696	0	0.5095	3.516	1.9936	102.5	95	0.927	925.75	596.75	94	4	0.0601	-1.5224
401	1_4	33.7	25.93	6.67	sgLepr	1	0	0	0.41925	3.93525	1.9936	85.25	76.25	0.897	7.5	0.5	95	4	-0.41925	-1.94165
402	1_4	33.7	25.93	6.67	sgLepr	1	1.068	0	0.425	4.36025	3.0616	86.25	76.5	0.88025	520.5	271.5	96	4	0.643	-1.29865
403	1_4	33.7	25.93	6.67	sgLepr	1	0.356	0	0.4715	4.83175	3.4176	95.5	86.25	0.9055	402	253.75	97	4	-0.1155	-1.41415
404	1_4	33.7	25.93	6.67	sgLepr	1	1.1748	0	0.45325	5.285	4.5924	91.75	82.25	0.89475	480	212	98	4	0.72155	-0.6926
394	1_4	33.7	25.93	6.67	sgLepr	0	2.1004	0	0.5245	5.8095	6.6928	105	99.75	0.94925	857.25	543.5	99	4	1.5759	0.8833
395	1_4	33.7	25.93	6.67	sgLepr	0	2.4564	0	0.59125	6.40075	9.1492	117.25	117	0.99975	1492.75	1003.5	100	4	1.86515	2.74845
396	1_4	33.7	25.93	6.67	sgLepr	0	0.9612	0	0.523	6.92375	10.1104	103	105.25	1.023	1156.5	806.75	101	4	0.4382	3.18665
397	1_4	33.7	25.93	6.67	sgLepr	0	1.4952	0	0.57375	7.4975	11.6056	113	116	1.02675	1530.5	1114	102	4	0.92145	4.1081
398	1_4	33.7	25.93	6.67	sgLepr	0	1.4952	0	0.58425	8.08175	13.1008	115	118.75	1.0305	819	542	103	4	0.91095	5.01905
399	1_4	33.7	25.93	6.67	sgLepr	0	2.314	0	0.5975	8.67925	15.4148	118	120.5	1.0185	1986.75	1377.25	104	4	1.7165	6.73555
389	1_4	33.7	25.93	6.67	sgLepr	0	0.6764	0	0.59325	9.2725	16.0912	117	119.25	1.01825	1746	1150.25	105	4	0.08315	6.8187
392	1_4	33.7	25.93	6.67	sgLepr	0	0.178	0	0.48475	9.75725	16.2692	96	96	1.00225	392.75	122.25	106	4	-0.30675	6.51195
393	1_4	33.7	25.93	6.67	sgLepr	0	3.8804	0	0.57625	10.3335	20.1496	114.25	114.75	1.005	1912	1171.75	107	4	3.30415	9.8161
390	1_4	33.7	25.93	6.67	sgLepr	0	1.1392	0	0.5575	10.891	21.2888	110	111.25	1.009	1041.5	612.75	108	4	0.5817	10.3978
391	1_4	33.7	25.93	6.67	sgLepr	0	2.1716	0	0.56425	11.4552	23.4604	111	113.5	1.02375	782	377.75	109	4	1.60735	12.0052
405	1_4	33.7	25.93	6.67	sgLepr	0	4.9484	0	0.616	12.0712	28.4088	121.5	124	1.01925	1749.75	1111.75	110	4	4.3324	16.3376
458	1_4	33.7	25.93	6.67	sgLepr	1	0.0356	0	0.5265	12.5977	28.4444	104	104.75	1.004	583.75	391	111	5	-0.4909	15.8467
459	1_4	33.7	25.93	6.67	sgLepr	1	0	0	0.44125	13.039	28.4444	88	86.5	0.98775	223.5	150.25	112	5	-0.44125	15.4054
460	1_4	33.7	25.93	6.67	sgLepr	1	0.4272	0	0.5065	13.5455	28.8716	101.5	96.5	0.9525	505.75	285.25	113	5	-0.0793	15.3261
461	1_4	33.7	25.93	6.67	sgLepr	1	0	0	0.4375	13.983	28.8716	88.5	80.75	0.91725	161	40.75	114	5	-0.4375	14.8886
462	1_4	33.7	25.93	6.67	sgLepr	1	0	0	0.40925	14.3923	28.8716	82.75	75.25	0.90875	132.5	28.75	115	5	-0.40925	14.4794
463	1_4	33.7	25.93	6.67	sgLepr	1	0.0712	0	0.429	14.8212	28.9428	87	78	0.8935	75.25	19.75	116	5	-0.3578	14.1215
464	1_4	33.7	25.93	6.67	sgLepr	1	0.0712	0	0.43425	15.2555	29.014	87.75	79.5	0.9045	321.5	185.25	117	5	-0.36305	13.7585
465	1_4	33.7	25.93	6.67	sgLepr	1	0	0	0.4845	15.74	29.014	98	89.5	0.91325	787.75	456.75	118	5	-0.4845	13.274
466	1_4	33.7	25.93	6.67	sgLepr	1	0	0	0.428	16.168	29.014	87.25	76	0.8675	79.25	11.25	119	5	-0.428	12.846
467	1_4	33.7	25.93	6.67	sgLepr	1	0	0	0.42225	16.5903	29.014	87	71.5	0.8245	66	2.25	120	5	-0.42225	12.4238
468	1_4	33.7	25.93	6.67	sgLepr	1	0	0	0.47825	17.0685	29.014	98	83.75	0.85475	431.75	104.25	121	5	-0.47825	11.9455
469	1_4	33.7	25.93	6.67	sgLepr	1	0.6764	0	0.44025	17.5087	29.6904	88.75	81.25	0.91225	342.25	84.25	122	5	0.23615	12.1816
446	1_4	33.7	25.93	6.67	sgLepr	0	0.2848	0	0.538	18.0467	29.9752	108	102.5	0.95175	284.25	146.25	123	5	-0.2532	11.9284
447	1_4	33.7	25.93	6.67	sgLepr	0	0	0	0.56075	18.6075	29.9752	111.25	110.25	0.9865	0	0	124	5	-0.56075	11.3677
448	1_4	33.7	25.93	6.67	sgLepr	0	0	0	0.5595	19.167	29.9752	109.5	115.25	1.0535	0	0	125	5	-0.5595	10.8082
449	1_4	33.7	25.93	6.67	sgLepr	0	0	0	0.56	19.727	29.9752	109.5	115.5	1.0545	0	0	126	5	-0.56	10.2482
450	1_4	33.7	25.93	6.67	sgLepr	0	0	0	0.554	20.281	29.9752	108.75	113.25	1.0415	0	0	127	5	-0.554	9.6942
451	1_4	33.7	25.93	6.67	sgLepr	0	0	0	0.58525	20.8663	29.9752	115.25	118.25	1.025	0	0	128	5	-0.58525	9.10895
452	1_4	33.7	25.93	6.67	sgLepr	0	0	0	0.63475	21.501	29.9752	125.25	127.75	1.02125	0	0	129	5	-0.63475	8.4742
453	1_4	33.7	25.93	6.67	sgLepr	0	0	0	0.59975	22.1008	29.9752	118.25	120.75	1.023	0	0	130	5	-0.59975	7.87445
454	1_4	33.7	25.93	6.67	sgLepr	0	0	0	0.53475	22.6355	29.9752	105.5	107	1.01225	0	0	131	5	-0.53475	7.3397
455	1_4	33.7	25.93	6.67	sgLepr	0	0	0	0.586	23.2215	29.9752	116.5	115.75	0.99425	0	0	132	5	-0.586	6.7537
456	1_4	33.7	25.93	6.67	sgLepr	0	0	0	0.586	23.8075	29.9752	116	116.5	1.00375	0	0	133	5	-0.586	6.1677
457	1_4	33.7	25.93	6.67	sgLepr	0	0	0	0.65	24.4575	29.9752	128.25	130.5	1.018	0	0	134	5	-0.65	5.5177
442	1_4	33.7	25.93	6.67	sgLepr	1	0	0	0.5415	24.999	29.9752	106.75	109	1.02125	0	0	135	6	-0.5415	4.9762
443	1_4	33.7	25.93	6.67	sgLepr	1	0	0	0.45325	25.4522	29.9752	90.25	88	0.9795	0	0	136	6	-0.45325	4.52295
444	1_4	33.7	25.93	6.67	sgLepr	1	0	0	0.4475	25.8998	29.9752	89.25	86	0.966	0	0	137	6	-0.4475	4.07545
445	1_4	33.7	25.93	6.67	sgLepr	1	0	0	0.451	26.3508	29.9752	90.75	84	0.92375	0	0	138	6	-0.451	3.62445
482	1_4	33.7	25.93	6.67	sgLepr	1	0	0	0.4525	26.8032	29.9752	92	81.75	0.89375	0	0	139	6	-0.4525	3.17195
483	1_4	33.7	25.93	6.67	sgLepr	1	0	0	0.488	27.2913	29.9752	98.75	89.25	0.907	0	0	140	6	-0.488	2.68395
484	1_4	33.7	25.93	6.67	sgLepr	1	0	0	0.4225	27.7138	29.9752	85.25	78	0.91475	0	0	141	6	-0.4225	2.26145
485	1_4	33.7	25.93	6.67	sgLepr	1	0	0	0.48125	28.195	29.9752	96	93.5	0.978	0	0	142	6	-0.48125	1.7802
477	1_4	33.7	25.93	6.67	sgLepr	1	0	0	0.42825	28.6232	29.9752	86.25	79.25	0.91725	0	0	143	6	-0.42825	1.35195
478	1_4	33.7	25.93	6.67	sgLepr	1	0	0	0.41225	29.0355	29.9752	82.25	79.75	0.972	0	0	144	6	-0.41225	0.9397
479	1_4	33.7	25.93	6.67	sgLepr	1	0	0	0.42825	29.4638	29.9752	85.75	81.75	0.95075	0	0	145	6	-0.42825	0.51145
480	1_4	33.7	25.93	6.67	sgLepr	1	0	0	0.4565	29.9202	29.9752	91	88	0.9675	0	0	146	6	-0.4565	0.05495
470	1_4	33.7	25.93	6.67	sgLepr	0	0	0	0.51025	30.4305	29.9752	101.5	99.5	0.977	0	0	147	6	-0.51025	-0.4553
471	1_4	33.7	25.93	6.67	sgLepr	0	0	0	0.5285	30.959	29.9752	104.5	106.75	1.0245	0	0	148	6	-0.5285	-0.9838
472	1_4	33.7	25.93	6.67	sgLepr	0	0	0	0.60025	31.5592	29.9752	118	122	1.03425	0	0	149	6	-0.60025	-1.58405
473	1_4	33.7	25.93	6.67	sgLepr	0	0	0	0.57	32.1292	29.9752	111.75	117.5	1.05075	0	0	150	6	-0.57	-2.15405
474	1_4	33.7	25.93	6.67	sgLepr	0	0	0	0.57	32.6992	29.9752	111.75	116.25	1.03975	0	0	151	6	-0.57	-2.72405
475	1_4	33.7	25.93	6.67	sgLepr	0	0	0	0.62275	33.322	29.9752	122.5	126.5	1.03175	0	0	152	6	-0.62275	-3.3468
476	1_4	33.7	25.93	6.67	sgLepr	0	0	0	0.6255	33.9475	29.9752	123	126.25	1.024	0	0	153	6	-0.6255	-3.9723
437	1_4	33.7	25.93	6.67	sgLepr	0	0	0	0.49425	34.4417	29.9752	97.5	99.5	1.0205	0	0	154	6	-0.49425	-4.46655
438	1_4	33.7	25.93	6.67	sgLepr	0	0	0	0.6105	35.0523	29.9752	121.75	118.75	0.97825	0	0	155	6	-0.6105	-5.07705
439	1_4	33.7	25.93	6.67	sgLepr	0	0	0	0.6915	35.7437	29.9752	136.5	139	1.02	0	0	156	6	-0.6915	-5.76855
440	1_4	33.7	25.93	6.67	sgLepr	0	0	0	0.68225	36.426	29.9752	134.75	137	1.015	0	0	157	6	-0.68225	-6.4508
441	1_4	33.7	25.93	6.67	sgLepr	0	0	0	0.69475	37.1208	29.9752	136	143.75	1.05575	0	0	158	6	-0.69475	-7.14555
424	1_4	33.7	25.93	6.67	sgLepr	1	0	0	0.711	37.8317	29.9752	139.5	145.75	1.0445	0	0	159	7	-0.711	-7.85655
425	1_4	33.7	25.93	6.67	sgLepr	1	0	0	0.60625	38.438	29.9752	118.75	124.75	1.04825	0	0	160	7	-0.60625	-8.4628
426	1_4	33.7	25.93	6.67	sgLepr	1	0	0	0.53825	38.9763	29.9752	106.75	106	0.99125	0	0	161	7	-0.53825	-9.00105
427	1_4	33.7	25.93	6.67	sgLepr	1	0	0	0.5925	39.5688	29.9752	116.75	119.75	1.02625	0	0	162	7	-0.5925	-9.59355
428	1_4	33.7	25.93	6.67	sgLepr	1	0	0	0.53725	40.106	29.9752	107	105	0.97975	0	0	163	7	-0.53725	-10.1308
429	1_4	33.7	25.93	6.67	sgLepr	1	0	0	0.6015	40.7075	29.9752	120	116.5	0.97	0	0	164	7	-0.6015	-10.7323
430	1_4	33.7	25.93	6.67	sgLepr	1	0	0	0.55325	41.2608	29.9752	110.75	105.25	0.95225	0	0	165	7	-0.55325	-11.2856
431	1_4	33.7	25.93	6.67	sgLepr	1	0	0	0.54425	41.805	29.9752	109	104	0.95175	0	0	166	7	-0.54425	-11.8298
432	1_4	33.7	25.93	6.67	sgLepr	1	0	0	0.553	42.358	29.9752	110	108	0.98075	0	0	167	7	-0.553	-12.3828
433	1_4	33.7	25.93	6.67	sgLepr	1	0	0	0.55275	42.9108	29.9752	110	107.25	0.974	0	0	168	7	-0.55275	-12.9355
434	1_4	33.7	25.93	6.67	sgLepr	1	0	0	0.5635	43.4742	29.9752	112.75	107.25	0.95025	0	0	169	7	-0.5635	-13.4991
435	1_4	33.7	25.93	6.67	sgLepr	1	0	0	0.5995	44.0737	29.9752	121	111.25	0.92125	0	0	170	7	-0.5995	-14.0985
481	1_4	33.7	25.93	6.67	sgLepr	0	0	0	0.685	44.7587	29.9752	137	132	0.964	0	0	171	7	-0.685	-14.7835
413	1_4	33.7	25.93	6.67	sgLepr	0	0	0	0.754	45.5127	29.9752	149.75	148.25	0.99	0	0	172	7	-0.754	-15.5375
414	1_4	33.7	25.93	6.67	sgLepr	0	0	0	0.72375	46.2365	29.9752	141.75	148.25	1.04525	0	0	173	7	-0.72375	-16.2613
415	1_4	33.7	25.93	6.67	sgLepr	0	0	0	0.688	NA	29.9752	134.5	142.5	1.0595	0	0	174	7	-0.688	NA
416	1_4	33.7	25.93	6.67	sgLepr	0	0	0	0.736	NA	29.9752	144.333	151.667	1.051	0	0	175	7	-0.736	NA
417	1_4	33.7	25.93	6.67	sgLepr	0	0	0	0.707	NA	29.9752	138	147	1.06733	0	0	176	7	-0.707	NA
418	1_4	33.7	25.93	6.67	sgLepr	0	0	0	0.72375	NA	29.9752	142	148	1.0415	0	0	177	7	-0.72375	NA
419	1_4	33.7	25.93	6.67	sgLepr	0	0	0	0.6705	NA	29.9752	131.75	137.25	1.0435	0	0	178	7	-0.6705	NA
420	1_4	33.7	25.93	6.67	sgLepr	0	0	0	0.71225	NA	29.9752	140.25	143.5	1.023	0	0	179	7	-0.71225	NA
421	1_4	33.7	25.93	6.67	sgLepr	0	0	0	0.722	NA	29.9752	143	144	1.007	0	0	180	7	-0.722	NA
422	1_4	33.7	25.93	6.67	sgLepr	0	0	0	0.701	NA	29.9752	138	143.667	1.04567	0	0	181	7	-0.701	NA
423	1_4	33.7	25.93	6.67	sgLepr	0	0	0	0.728	NA	29.9752	143	147	1.027	0	0	182	7	-0.728	NA
436	1_4	33.7	25.93	6.67	sgLepr	1	0	0	NA	NA	29.9752	NA	NA	NA	0	0	183	8	NA	NA
529	1_5	43.1	26.57	12.28	sgLepr	1	0	0	0.55875	0.4025	0	112.25	105.5	0.942	1446.5	924.5	87	4	-0.55875	-0.4025
530	1_5	43.1	26.57	12.28	sgLepr	1	0.1424	0	0.48075	0.88325	0.1424	98	86.5	0.87975	621.5	376.5	88	4	-0.33835	-0.74085
531	1_5	43.1	26.57	12.28	sgLepr	1	0.0356	0	0.428	1.31125	0.178	87.25	76.5	0.8745	307	163.75	89	4	-0.3924	-1.13325
532	1_5	43.1	26.57	12.28	sgLepr	1	0.4272	0	0.413	1.72425	0.6052	84.25	73	0.865	35.75	11.75	90	4	0.0142	-1.11905
533	1_5	43.1	26.57	12.28	sgLepr	1	0.178	0	0.4715	2.19575	0.7832	96	84.5	0.87675	872	526.5	91	4	-0.2935	-1.41255
534	1_5	43.1	26.57	12.28	sgLepr	1	0	0	0.4685	2.66425	0.7832	95.25	84.25	0.883	404.25	178.75	92	4	-0.4685	-1.88105
495	1_5	43.1	26.57	12.28	sgLepr	1	0.5696	0	0.468	3.13225	1.3528	96	81.25	0.84925	246.5	119.5	93	4	0.1016	-1.77945
496	1_5	43.1	26.57	12.28	sgLepr	1	0.1424	0	0.458	3.59025	1.4952	93.25	82.25	0.886	120	52	94	4	-0.3156	-2.09505
497	1_5	43.1	26.57	12.28	sgLepr	1	1.602	0	0.462	4.05225	3.0972	94.5	80.75	0.85675	207.75	104.75	95	4	1.14	-0.95505
498	1_5	43.1	26.57	12.28	sgLepr	1	0.178	0	0.5155	4.56775	3.2752	104.25	94	0.90525	291	139.25	96	4	-0.3375	-1.29255
499	1_5	43.1	26.57	12.28	sgLepr	1	0.3204	0	0.4935	5.06125	3.5956	100	90.25	0.89975	204.75	76.5	97	4	-0.1731	-1.46565
500	1_5	43.1	26.57	12.28	sgLepr	1	1.424	0	0.54925	5.6105	5.0196	110.75	101	0.9125	672.75	405.75	98	4	0.87475	-0.5909
490	1_5	43.1	26.57	12.28	sgLepr	0	3.56	0	0.66525	6.27575	8.5796	133.5	126.25	0.9455	1518.75	1030.75	99	4	2.89475	2.30385
491	1_5	43.1	26.57	12.28	sgLepr	0	1.246	0	0.61875	6.8945	9.8256	123.5	120.25	0.97475	1076	651	100	4	0.62725	2.9311
492	1_5	43.1	26.57	12.28	sgLepr	0	0.0356	0	0.4935	7.388	9.8612	97.75	97.75	1	226.5	134	101	4	-0.4579	2.4732
493	1_5	43.1	26.57	12.28	sgLepr	0	0	0	0.4965	7.8845	9.8612	98.25	98.25	0.99625	216	84.5	102	4	-0.4965	1.9767
494	1_5	43.1	26.57	12.28	sgLepr	0	3.9872	0	0.6095	8.494	13.8484	121.75	117.5	0.96225	1238.5	787.75	103	4	3.3777	5.3544
486	1_5	43.1	26.57	12.28	sgLepr	0	0.1068	0	0.5125	9.0065	13.9552	102.5	99	0.96925	772.75	511.25	104	4	-0.4057	4.9487
487	1_5	43.1	26.57	12.28	sgLepr	0	0.2848	0	0.45325	9.45975	14.24	90.5	86.75	0.959	411.25	250	105	4	-0.16845	4.78025
488	1_5	43.1	26.57	12.28	sgLepr	0	0.0356	0	0.42725	9.887	14.2756	85.5	81.25	0.94725	73.5	15	106	4	-0.39165	4.3886
489	1_5	43.1	26.57	12.28	sgLepr	0	0	0	0.462	10.349	14.2756	93	86.25	0.9285	193.25	77.5	107	4	-0.462	3.9266
526	1_5	43.1	26.57	12.28	sgLepr	0	3.5244	0	0.57775	10.9268	17.8	116	110.5	0.9535	1161.5	673	108	4	2.94665	6.87325
527	1_5	43.1	26.57	12.28	sgLepr	0	2.492	0	0.565	11.4917	20.292	112.5	109.75	0.9765	899.75	508	109	4	1.927	8.80025
528	1_5	43.1	26.57	12.28	sgLepr	0	0.4272	0	0.528	12.0198	20.7192	105	103.25	0.98425	821.5	535.25	110	4	-0.1008	8.69945
513	1_5	43.1	26.57	12.28	sgLepr	1	0.0356	0	0.5215	12.5412	20.7548	104.5	100.75	0.96625	901.5	584	111	5	-0.4859	8.21355
514	1_5	43.1	26.57	12.28	sgLepr	1	0	0	0.457	12.9983	20.7548	91	88.25	0.967	552	299.75	112	5	-0.457	7.75655
515	1_5	43.1	26.57	12.28	sgLepr	1	0	0	0.4315	13.4298	20.7548	86.75	81.75	0.93925	61.75	19	113	5	-0.4315	7.32505
516	1_5	43.1	26.57	12.28	sgLepr	1	0	0	0.40525	13.835	20.7548	81.5	75.25	0.9185	178.5	59.75	114	5	-0.40525	6.9198
517	1_5	43.1	26.57	12.28	sgLepr	1	0	0	0.453	14.288	20.7548	91.5	83.5	0.91325	562.75	314.25	115	5	-0.453	6.4668
518	1_5	43.1	26.57	12.28	sgLepr	1	0	0	0.447	14.735	20.7548	91	79.25	0.8665	178.25	86.75	116	5	-0.447	6.0198
519	1_5	43.1	26.57	12.28	sgLepr	1	1.068	0	0.4705	15.2055	21.8228	95.25	85.75	0.9035	333.25	186.25	117	5	0.5975	6.6173
520	1_5	43.1	26.57	12.28	sgLepr	1	0	0	0.42425	15.6297	21.8228	86	78	0.90775	57.5	30.75	118	5	-0.42425	6.19305
521	1_5	43.1	26.57	12.28	sgLepr	1	0.3204	0	0.4925	16.1223	22.1432	99.75	90.5	0.90775	505.5	234.5	119	5	-0.1721	6.02095
522	1_5	43.1	26.57	12.28	sgLepr	1	0	0	0.4705	16.5927	22.1432	95.75	83.25	0.8645	120.75	46.5	120	5	-0.4705	5.55045
523	1_5	43.1	26.57	12.28	sgLepr	1	0.6764	0	0.4875	17.0802	22.8196	98.75	88	0.8895	238	100	121	5	0.1889	5.73935
524	1_5	43.1	26.57	12.28	sgLepr	1	1.9936	0	0.54425	17.6245	24.8132	109.25	102.75	0.94325	603.75	241	122	5	1.44935	7.1887
501	1_5	43.1	26.57	12.28	sgLepr	0	2.9904	0	0.62075	18.2452	27.8036	123.75	121.5	0.98525	531.75	281.25	123	5	2.36965	9.55835
502	1_5	43.1	26.57	12.28	sgLepr	0	0	0	0.65	18.8953	27.8036	129.25	126.5	0.97875	0	0	124	5	-0.65	8.90835
503	1_5	43.1	26.57	12.28	sgLepr	0	0	0	0.53425	19.4295	27.8036	105.25	107.5	1.022	0	0	125	5	-0.53425	8.3741
504	1_5	43.1	26.57	12.28	sgLepr	0	0	0	0.56225	19.9917	27.8036	111.25	112	1.0075	0	0	126	5	-0.56225	7.81185
505	1_5	43.1	26.57	12.28	sgLepr	0	0	0	0.44075	20.4325	27.8036	87.75	85.5	0.9775	0	0	127	5	-0.44075	7.3711
506	1_5	43.1	26.57	12.28	sgLepr	0	0	0	0.48975	20.9222	27.8036	98.75	91.75	0.93075	0	0	128	5	-0.48975	6.88135
507	1_5	43.1	26.57	12.28	sgLepr	0	0	0	0.4585	21.3807	27.8036	92	86	0.9355	0	0	129	5	-0.4585	6.42285
508	1_5	43.1	26.57	12.28	sgLepr	0	0	0	0.4565	21.8373	27.8036	92	84.75	0.92025	0	0	130	5	-0.4565	5.96635
509	1_5	43.1	26.57	12.28	sgLepr	0	0	0	0.5235	22.3607	27.8036	105.75	96.5	0.91225	0	0	131	5	-0.5235	5.44285
510	1_5	43.1	26.57	12.28	sgLepr	0	0	0	0.5315	22.8923	27.8036	106.75	100.5	0.94125	0	0	132	5	-0.5315	4.91135
511	1_5	43.1	26.57	12.28	sgLepr	0	0	0	0.6025	23.4947	27.8036	120.25	117.5	0.97975	0	0	133	5	-0.6025	4.30885
512	1_5	43.1	26.57	12.28	sgLepr	0	0	0	0.58175	24.0765	27.8036	115.75	113.5	0.97975	0	0	134	5	-0.58175	3.7271
538	1_5	43.1	26.57	12.28	sgLepr	1	0	0	0.457	24.5335	27.8036	90.75	89.75	0.99	0	0	135	6	-0.457	3.2701
539	1_5	43.1	26.57	12.28	sgLepr	1	0	0	0.54675	25.0802	27.8036	109.25	105.25	0.96175	0	0	136	6	-0.54675	2.72335
540	1_5	43.1	26.57	12.28	sgLepr	1	0	0	0.4405	25.5207	27.8036	88.5	82.75	0.935	0	0	137	6	-0.4405	2.28285
541	1_5	43.1	26.57	12.28	sgLepr	1	0	0	0.43075	25.9515	27.8036	87.5	78.25	0.8975	0	0	138	6	-0.43075	1.8521
542	1_5	43.1	26.57	12.28	sgLepr	1	0	0	0.46275	26.4142	27.8036	92.75	87.5	0.94075	0	0	139	6	-0.46275	1.38935
543	1_5	43.1	26.57	12.28	sgLepr	1	0	0	0.45625	26.8705	27.8036	92.25	84.5	0.918	0	0	140	6	-0.45625	0.9331
544	1_5	43.1	26.57	12.28	sgLepr	1	0	0	0.44975	27.3203	27.8036	90.5	84.75	0.93825	0	0	141	6	-0.44975	0.48335
545	1_5	43.1	26.57	12.28	sgLepr	1	0	0	0.4305	27.7508	27.8036	86.5	80.5	0.92975	0	0	142	6	-0.4305	0.05285
546	1_5	43.1	26.57	12.28	sgLepr	1	0	0	0.438	28.1887	27.8036	88.5	80.5	0.9095	0	0	143	6	-0.438	-0.38515
547	1_5	43.1	26.57	12.28	sgLepr	1	0	0	0.48075	28.6695	27.8036	96.5	90.75	0.94225	0	0	144	6	-0.48075	-0.8659
548	1_5	43.1	26.57	12.28	sgLepr	1	0	0	0.4435	29.113	27.8036	89.25	82.5	0.92425	0	0	145	6	-0.4435	-1.3094
549	1_5	43.1	26.57	12.28	sgLepr	1	0	0	0.4745	29.5875	27.8036	95	90.75	0.95325	0	0	146	6	-0.4745	-1.7839
525	1_5	43.1	26.57	12.28	sgLepr	0	0	0	0.581	30.1685	27.8036	115.75	112.75	0.97175	0	0	147	6	-0.581	-2.3649
567	1_5	43.1	26.57	12.28	sgLepr	0	0	0	0.6	30.7685	27.8036	119.5	116.75	0.97925	0	0	148	6	-0.6	-2.9649
568	1_5	43.1	26.57	12.28	sgLepr	0	0	0	0.52175	31.2903	27.8036	103.5	101.75	0.98175	0	0	149	6	-0.52175	-3.48665
569	1_5	43.1	26.57	12.28	sgLepr	0	0	0	0.5475	31.8377	27.8036	109.25	106	0.974	0	0	150	6	-0.5475	-4.03415
570	1_5	43.1	26.57	12.28	sgLepr	0	0	0	0.56875	32.4065	27.8036	113.75	108.5	0.95475	0	0	151	6	-0.56875	-4.6029
571	1_5	43.1	26.57	12.28	sgLepr	0	0	0	0.4375	32.844	27.8036	88.25	80.75	0.913	0	0	152	6	-0.4375	-5.0404
572	1_5	43.1	26.57	12.28	sgLepr	0	0	0	0.5235	33.3675	27.8036	106.75	93.25	0.87225	0	0	153	6	-0.5235	-5.5639
573	1_5	43.1	26.57	12.28	sgLepr	0	0	0	0.449	33.8165	27.8036	90.75	82.75	0.9145	0	0	154	6	-0.449	-6.0129
574	1_5	43.1	26.57	12.28	sgLepr	0	0	0	0.462	34.2785	27.8036	93.25	85.75	0.921	0	0	155	6	-0.462	-6.4749
535	1_5	43.1	26.57	12.28	sgLepr	0	0	0	0.5335	34.812	27.8036	107.75	98.5	0.915	0	0	156	6	-0.5335	-7.0084
536	1_5	43.1	26.57	12.28	sgLepr	0	0	0	0.597	35.409	27.8036	119.5	112.75	0.94075	0	0	157	6	-0.597	-7.6054
537	1_5	43.1	26.57	12.28	sgLepr	0	0	0	0.61875	36.0277	27.8036	124	118.25	0.95575	0	0	158	6	-0.61875	-8.22415
562	1_5	43.1	26.57	12.28	sgLepr	1	0	0	0.51625	36.544	27.8036	103.25	98	0.947	0	0	159	7	-0.51625	-8.7404
563	1_5	43.1	26.57	12.28	sgLepr	1	0	0	0.465	37.009	27.8036	93.75	86.25	0.92375	0	0	160	7	-0.465	-9.2054
564	1_5	43.1	26.57	12.28	sgLepr	1	0	0	0.45925	37.4682	27.8036	92.5	86.25	0.935	0	0	161	7	-0.45925	-9.66465
565	1_5	43.1	26.57	12.28	sgLepr	1	0	0	0.42775	37.896	27.8036	86.25	78.75	0.913	0	0	162	7	-0.42775	-10.0924
566	1_5	43.1	26.57	12.28	sgLepr	1	0	0	0.53625	38.4323	27.8036	109	96.5	0.88475	0	0	163	7	-0.53625	-10.6287
577	1_5	43.1	26.57	12.28	sgLepr	1	0	0	0.44975	38.882	27.8036	90.75	83	0.912	0	0	164	7	-0.44975	-11.0784
578	1_5	43.1	26.57	12.28	sgLepr	1	0	0	0.4935	39.3755	27.8036	100.25	89	0.88675	0	0	165	7	-0.4935	-11.5719
579	1_5	43.1	26.57	12.28	sgLepr	1	0	0	0.43425	39.8098	27.8036	88	79	0.89675	0	0	166	7	-0.43425	-12.0061
576	1_5	43.1	26.57	12.28	sgLepr	1	0	0	0.43375	40.2435	27.8036	88.75	75.25	0.84625	0	0	167	7	-0.43375	-12.4399
580	1_5	43.1	26.57	12.28	sgLepr	1	0	0	0.486	40.7295	27.8036	98.75	86.75	0.881	0	0	168	7	-0.486	-12.9259
581	1_5	43.1	26.57	12.28	sgLepr	1	0	0	0.481	41.2105	27.8036	97.25	89	0.9185	0	0	169	7	-0.481	-13.4069
582	1_5	43.1	26.57	12.28	sgLepr	1	0	0	0.503	41.7135	27.8036	101	95.5	0.94775	0	0	170	7	-0.503	-13.9099
550	1_5	43.1	26.57	12.28	sgLepr	0	0	0	0.60975	42.3233	27.8036	121	119.5	0.984	0	0	171	7	-0.60975	-14.5197
551	1_5	43.1	26.57	12.28	sgLepr	0	0	0	0.61525	42.9385	27.8036	122.5	120	0.9795	0	0	172	7	-0.61525	-15.1349
552	1_5	43.1	26.57	12.28	sgLepr	0	0	0	0.549	43.4875	27.8036	109.25	107.25	0.9845	0	0	173	7	-0.549	-15.6839
553	1_5	43.1	26.57	12.28	sgLepr	0	0	0	0.562	44.0495	27.8036	111.5	110	0.9855	0	0	174	7	-0.562	-16.2459
554	1_5	43.1	26.57	12.28	sgLepr	0	0	0	0.56925	44.6187	27.8036	113.75	109.75	0.965	0	0	175	7	-0.56925	-16.8151
555	1_5	43.1	26.57	12.28	sgLepr	0	0	0	0.55275	45.1715	27.8036	110.75	105.5	0.95625	0	0	176	7	-0.55275	-17.3679
556	1_5	43.1	26.57	12.28	sgLepr	0	0	0	0.49375	45.6653	27.8036	99.75	92	0.924	0	0	177	7	-0.49375	-17.8617
557	1_5	43.1	26.57	12.28	sgLepr	0	0	0	0.4405	46.1058	27.8036	89.25	80.25	0.90025	0	0	178	7	-0.4405	-18.3022
558	1_5	43.1	26.57	12.28	sgLepr	0	0	0	0.5	46.6058	27.8036	101.75	89.75	0.8795	0	0	179	7	-0.5	-18.8022
559	1_5	43.1	26.57	12.28	sgLepr	0	0	0	0.571	47.1767	27.8036	115.5	104.75	0.91075	0	0	180	7	-0.571	-19.3731
560	1_5	43.1	26.57	12.28	sgLepr	0	0	0	0.584	47.7608	27.8036	117	111.5	0.9545	0	0	181	7	-0.584	-19.9571
561	1_5	43.1	26.57	12.28	sgLepr	0	0	0	0.599	48.3597	27.8036	119.5	116	0.972	0	0	182	7	-0.599	-20.5561
575	1_5	43.1	26.57	12.28	sgLepr	1	0	0	0.563	48.9228	27.8036	111.75	110.25	0.99075	0	0	183	8	-0.563	-21.1192
599	1_6	31.5	25.22	2.17	sgCtrl	1	0	0	0.23775	0.1565	0	49.25	39.25	0.80425	21.25	5	87	4	-0.23775	-0.1565
600	1_6	31.5	25.22	2.17	sgCtrl	1	0	0	0.25575	0.41225	0	53.25	41.25	0.77225	22	1.5	88	4	-0.25575	-0.41225
601	1_6	31.5	25.22	2.17	sgCtrl	1	0	0	0.3715	0.78375	0	77.25	61	0.78475	868.75	541.5	89	4	-0.3715	-0.78375
589	1_6	31.5	25.22	2.17	sgCtrl	1	0	0	0.278	1.06175	0	58	44.75	0.77325	87.25	13.5	90	4	-0.278	-1.06175
590	1_6	31.5	25.22	2.17	sgCtrl	1	0	0	0.28325	1.345	0	59	46.5	0.78675	69	27.25	91	4	-0.28325	-1.345
591	1_6	31.5	25.22	2.17	sgCtrl	1	0	0	0.31825	1.66325	0	66.25	51.25	0.77175	213.25	126.5	92	4	-0.31825	-1.66325
592	1_6	31.5	25.22	2.17	sgCtrl	1	0	0	0.3395	2.00275	0	71.25	53	0.7465	554.25	382.25	93	4	-0.3395	-2.00275
593	1_6	31.5	25.22	2.17	sgCtrl	1	0	0	0.28975	2.2925	0	60.75	45.5	0.7505	46.75	28.25	94	4	-0.28975	-2.2925
607	1_6	31.5	25.22	2.17	sgCtrl	1	0	0	0.29025	2.58275	0	60.75	46	0.75375	27.5	1.75	95	4	-0.29025	-2.58275
608	1_6	31.5	25.22	2.17	sgCtrl	1	0	0	0.39625	2.979	0	82.75	63	0.75975	976.5	710.75	96	4	-0.39625	-2.979
609	1_6	31.5	25.22	2.17	sgCtrl	1	0	0	0.2615	3.2405	0	55	39.75	0.7215	21.5	12.25	97	4	-0.2615	-3.2405
610	1_6	31.5	25.22	2.17	sgCtrl	1	0	0	0.40075	3.64125	0	84.25	63	0.7485	1473.25	1001.75	98	4	-0.40075	-3.64125
655	1_6	31.5	25.22	2.17	sgCtrl	0	0	0	0.383	4.02425	0	80.25	61.5	0.7645	1245.25	856	99	4	-0.383	-4.02425
588	1_6	31.5	25.22	2.17	sgCtrl	0	0	0	0.45775	4.482	0	95.25	75	0.7865	2484	1800	100	4	-0.45775	-4.482
583	1_6	31.5	25.22	2.17	sgCtrl	0	0	0	0.43725	4.91925	0	90.5	73.5	0.81075	2130	1606.33	101	4	-0.43725	-4.91925
585	1_6	31.5	25.22	2.17	sgCtrl	0	0	0	0.44225	5.3615	0	91	75.25	0.8245	2232.75	1643.75	102	4	-0.44225	-5.3615
586	1_6	31.5	25.22	2.17	sgCtrl	0	0.356	0	0.43475	5.79625	0.356	88.75	75.75	0.8555	1980	1407.5	103	4	-0.07875	-5.44025
587	1_6	31.5	25.22	2.17	sgCtrl	0	0.0712	0	0.399	6.19525	0.4272	81.5	69.5	0.848	2222	1640.25	104	4	-0.3278	-5.76805
584	1_6	31.5	25.22	2.17	sgCtrl	0	0	0	0.31825	6.5135	0.4272	65	56	0.85925	816.75	539.75	105	4	-0.31825	-6.0863
594	1_6	31.5	25.22	2.17	sgCtrl	0	0	0	0.1835	6.697	0.4272	37.75	31.5	0.83175	7.25	1	106	4	-0.1835	-6.2698
595	1_6	31.5	25.22	2.17	sgCtrl	0	0	0	0.381	7.078	0.4272	78.5	64.5	0.82	2252.75	1669.5	107	4	-0.381	-6.6508
596	1_6	31.5	25.22	2.17	sgCtrl	0	0	0	0.35275	7.43075	0.4272	73	59	0.808	971	650.5	108	4	-0.35275	-7.00355
597	1_6	31.5	25.22	2.17	sgCtrl	0	0	0	0.194	7.52775	0.4272	40	33	0.824	19.5	0.5	109	4	-0.194	-7.10055
598	1_6	31.5	25.22	2.17	sgCtrl	0	0	0	0.2705	NA	0.4272	55.75	45.5	0.8165	536.5	213.5	110	4	-0.2705	NA
650	1_6	31.5	25.22	2.17	sgCtrl	1	0	0	0.191333	NA	0.4272	39.3333	32.3333	0.824667	13	1.25	111	5	-0.191333	NA
651	1_6	31.5	25.22	2.17	sgCtrl	1	0	0	0.324	NA	0.4272	67.25	54.25	0.8085	929.75	649.5	112	5	-0.324	NA
652	1_6	31.5	25.22	2.17	sgCtrl	1	0	0	0.23725	NA	0.4272	49.5	39.25	0.793	12.75	2	113	5	-0.23725	NA
653	1_6	31.5	25.22	2.17	sgCtrl	1	0	0	0.2465	NA	0.4272	50.75	41.5	0.81225	125.25	60.75	114	5	-0.2465	NA
654	1_6	31.5	25.22	2.17	sgCtrl	1	0	0	0.27475	NA	0.4272	56.75	46	0.8115	526	346.25	115	5	-0.27475	NA
615	1_6	31.5	25.22	2.17	sgCtrl	1	0	0	0.24675	NA	0.4272	51.25	39.75	0.7775	72	32	116	5	-0.24675	NA
616	1_6	31.5	25.22	2.17	sgCtrl	1	0	0	0.2615	NA	0.4272	54.5	42	0.76525	25.75	1	117	5	-0.2615	NA
617	1_6	31.5	25.22	2.17	sgCtrl	1	0	0	0.31825	NA	0.4272	65.75	52.75	0.80075	1320.5	824.25	118	5	-0.31825	NA
618	1_6	31.5	25.22	2.17	sgCtrl	1	0	0	0.24025	NA	0.4272	50	39.75	0.80275	272.5	117	119	5	-0.24025	NA
619	1_6	31.5	25.22	2.17	sgCtrl	1	0	0	0.2895	NA	0.4272	61	45	0.73625	501	365	120	5	-0.2895	NA
620	1_6	31.5	25.22	2.17	sgCtrl	1	0	0	0.3805	NA	0.4272	79.25	61.5	0.77275	1673.25	1123	121	5	-0.3805	NA
621	1_6	31.5	25.22	2.17	sgCtrl	1	0	0	0.23025	NA	0.4272	48.25	36.75	0.76775	409.75	254.25	122	5	-0.23025	NA
611	1_6	31.5	25.22	2.17	sgCtrl	0	1.78	0	0.49625	NA	2.2072	102	86.5	0.846	1012.25	705.75	123	5	1.28375	NA
612	1_6	31.5	25.22	2.17	sgCtrl	0	0	0	0.47475	NA	2.2072	95.25	89.75	0.9415	0	0	124	5	-0.47475	NA
613	1_6	31.5	25.22	2.17	sgCtrl	0	0	0	0.46475	NA	2.2072	92.75	89.75	0.9685	0	0	125	5	-0.46475	NA
614	1_6	31.5	25.22	2.17	sgCtrl	0	0	0	0.403	NA	2.2072	79.75	80.5	1.0115	0	0	126	5	-0.403	NA
602	1_6	31.5	25.22	2.17	sgCtrl	0	0	0	0.416	NA	2.2072	82.5	82.5	0.999	0	0	127	5	-0.416	NA
603	1_6	31.5	25.22	2.17	sgCtrl	0	0	0	0.488	NA	2.2072	96.25	97.75	1.0135	0	0	128	5	-0.488	NA
604	1_6	31.5	25.22	2.17	sgCtrl	0	0	0	0.36575	NA	2.2072	71.5	74.75	1.041	0	0	129	5	-0.36575	NA
605	1_6	31.5	25.22	2.17	sgCtrl	0	0	0	0.43825	NA	2.2072	86.25	89.25	1.0335	0	0	130	5	-0.43825	NA
606	1_6	31.5	25.22	2.17	sgCtrl	0	0	0	0.5125	NA	2.2072	101	103	1.02225	0	0	131	5	-0.5125	NA
647	1_6	31.5	25.22	2.17	sgCtrl	0	0	0	0.49325	NA	2.2072	97.25	99.5	1.02125	0	0	132	5	-0.49325	NA
648	1_6	31.5	25.22	2.17	sgCtrl	0	0	0	0.459	NA	2.2072	90.5	93	1.02525	0	0	133	5	-0.459	NA
649	1_6	31.5	25.22	2.17	sgCtrl	0	0	0	0.36275	NA	2.2072	71	75	1.0545	0	0	134	5	-0.36275	NA
634	1_6	31.5	25.22	2.17	sgCtrl	1	0	0	0.4685	NA	2.2072	91.75	96.25	1.05075	0	0	135	6	-0.4685	NA
635	1_6	31.5	25.22	2.17	sgCtrl	1	0	0	0.375	NA	2.2072	73.5	77.75	1.062	0	0	136	6	-0.375	NA
636	1_6	31.5	25.22	2.17	sgCtrl	1	0	0	0.4495	NA	2.2072	88.5	91.75	1.04275	0	0	137	6	-0.4495	NA
637	1_6	31.5	25.22	2.17	sgCtrl	1	0	0	0.4435	NA	2.2072	87.5	89.5	1.02425	0	0	138	6	-0.4435	NA
638	1_6	31.5	25.22	2.17	sgCtrl	1	0	0	0.368	NA	2.2072	71.75	76.75	1.066	0	0	139	6	-0.368	NA
639	1_6	31.5	25.22	2.17	sgCtrl	1	0	0	0.4315	NA	2.2072	85	87.5	1.0345	0	0	140	6	-0.4315	NA
640	1_6	31.5	25.22	2.17	sgCtrl	1	0	0	0.3845	NA	2.2072	76	77	1.0195	0	0	141	6	-0.3845	NA
641	1_6	31.5	25.22	2.17	sgCtrl	1	0	0	0.3745	NA	2.2072	73.5	77.5	1.0615	0	0	142	6	-0.3745	NA
642	1_6	31.5	25.22	2.17	sgCtrl	1	0	0	0.375	NA	2.2072	73.25	78	1.06975	0	0	143	6	-0.375	NA
643	1_6	31.5	25.22	2.17	sgCtrl	1	0	0	0.35375	NA	2.2072	69	73.75	1.064	0	0	144	6	-0.35375	NA
644	1_6	31.5	25.22	2.17	sgCtrl	1	0	0	0.40575	NA	2.2072	79.25	84	1.0605	0	0	145	6	-0.40575	NA
645	1_6	31.5	25.22	2.17	sgCtrl	1	0	0	0.394	NA	2.2072	76.75	82.25	1.06675	0	0	146	6	-0.394	NA
622	1_6	31.5	25.22	2.17	sgCtrl	0	0	0	0.4905	NA	2.2072	96.25	100.5	1.05025	0	0	147	6	-0.4905	NA
623	1_6	31.5	25.22	2.17	sgCtrl	0	0	0	0.579	NA	2.2072	113.5	119	1.05025	0	0	148	6	-0.579	NA
624	1_6	31.5	25.22	2.17	sgCtrl	0	0	0	0.5835	NA	2.2072	115.25	118	1.025	0	0	149	6	-0.5835	NA
625	1_6	31.5	25.22	2.17	sgCtrl	0	0	0	0.53775	NA	2.2072	105	112.25	1.069	0	0	150	6	-0.53775	NA
626	1_6	31.5	25.22	2.17	sgCtrl	0	0	0	0.47525	NA	2.2072	93	97.25	1.0455	0	0	151	6	-0.47525	NA
627	1_6	31.5	25.22	2.17	sgCtrl	0	0	0	0.421	NA	2.2072	82.25	88	1.06725	0	0	152	6	-0.421	NA
628	1_6	31.5	25.22	2.17	sgCtrl	0	0	0	0.454	NA	2.2072	89.25	92	1.0335	0	0	153	6	-0.454	NA
629	1_6	31.5	25.22	2.17	sgCtrl	0	0	0	0.542	NA	2.2072	105.75	113.25	1.0725	0	0	154	6	-0.542	NA
630	1_6	31.5	25.22	2.17	sgCtrl	0	0	0	0.50975	NA	2.2072	99.75	106.25	1.0675	0	0	155	6	-0.50975	NA
631	1_6	31.5	25.22	2.17	sgCtrl	0	0	0	0.42525	NA	2.2072	83.25	88.25	1.06125	0	0	156	6	-0.42525	NA
632	1_6	31.5	25.22	2.17	sgCtrl	0	0	0	0.538	NA	2.2072	105.75	108.75	1.0255	0	0	157	6	-0.538	NA
633	1_6	31.5	25.22	2.17	sgCtrl	0	0	0	0.513	NA	2.2072	101	105.25	1.04425	0	0	158	6	-0.513	NA
660	1_6	31.5	25.22	2.17	sgCtrl	1	0	0	0.395	NA	2.2072	77.25	82	1.06375	0	0	159	7	-0.395	NA
661	1_6	31.5	25.22	2.17	sgCtrl	1	0	0	0.38125	NA	2.2072	75.5	75.25	0.99375	0	0	160	7	-0.38125	NA
662	1_6	31.5	25.22	2.17	sgCtrl	1	0	0	0.43675	NA	2.2072	87.25	84.25	0.968	0	0	161	7	-0.43675	NA
663	1_6	31.5	25.22	2.17	sgCtrl	1	0	0	0.41875	NA	2.2072	83.25	82.25	0.99	0	0	162	7	-0.41875	NA
664	1_6	31.5	25.22	2.17	sgCtrl	1	0	0	0.36525	NA	2.2072	72.25	73.25	1.01325	0	0	163	7	-0.36525	NA
665	1_6	31.5	25.22	2.17	sgCtrl	1	0	0	0.42125	NA	2.2072	83.75	82	0.983	0	0	164	7	-0.42125	NA
666	1_6	31.5	25.22	2.17	sgCtrl	1	0	0	0.43175	NA	2.2072	86.5	82.75	0.953	0	0	165	7	-0.43175	NA
667	1_6	31.5	25.22	2.17	sgCtrl	1	0	0	0.45725	NA	2.2072	90.75	90.5	1.00075	0	0	166	7	-0.45725	NA
668	1_6	31.5	25.22	2.17	sgCtrl	1	0	0	0.428	NA	2.2072	85.75	82	0.954	0	0	167	7	-0.428	NA
669	1_6	31.5	25.22	2.17	sgCtrl	1	0	0	0.328	NA	2.2072	65.75	62	0.94325	0	0	168	7	-0.328	NA
670	1_6	31.5	25.22	2.17	sgCtrl	1	0	0	0.435	NA	2.2072	86.75	84.25	0.97025	0	0	169	7	-0.435	NA
671	1_6	31.5	25.22	2.17	sgCtrl	1	0	0	0.416	NA	2.2072	82.5	81.75	0.9895	0	0	170	7	-0.416	NA
646	1_6	31.5	25.22	2.17	sgCtrl	0	0	0	0.4815	NA	2.2072	95.5	95.25	0.996	0	0	171	7	-0.4815	NA
676	1_6	31.5	25.22	2.17	sgCtrl	0	0	0	0.557	NA	2.2072	110.25	111.5	1.012	0	0	172	7	-0.557	NA
673	1_6	31.5	25.22	2.17	sgCtrl	0	0	0	0.5075	NA	2.2072	100	101.75	1.01875	0	0	173	7	-0.5075	NA
674	1_6	31.5	25.22	2.17	sgCtrl	0	0	0	0.5165	NA	2.2072	101.75	103.75	1.02175	0	0	174	7	-0.5165	NA
675	1_6	31.5	25.22	2.17	sgCtrl	0	0	0	0.492	NA	2.2072	96.75	100.5	1.04275	0	0	175	7	-0.492	NA
679	1_6	31.5	25.22	2.17	sgCtrl	0	0	0	0.51675	NA	2.2072	101.5	106.25	1.04675	0	0	176	7	-0.51675	NA
677	1_6	31.5	25.22	2.17	sgCtrl	0	0	0	0.47575	NA	2.2072	93.5	97.25	1.043	0	0	177	7	-0.47575	NA
678	1_6	31.5	25.22	2.17	sgCtrl	0	0	0	0.475	NA	2.2072	93.75	95.5	1.01875	0	0	178	7	-0.475	NA
656	1_6	31.5	25.22	2.17	sgCtrl	0	0	0	0.3595	NA	2.2072	71	71.75	1.0095	0	0	179	7	-0.3595	NA
657	1_6	31.5	25.22	2.17	sgCtrl	0	0	0	0.4845	NA	2.2072	96	96	1.00175	0	0	180	7	-0.4845	NA
658	1_6	31.5	25.22	2.17	sgCtrl	0	0	0	0.40925	NA	2.2072	80.75	82	1.01975	0	0	181	7	-0.40925	NA
659	1_6	31.5	25.22	2.17	sgCtrl	0	0	0	0.423	NA	2.2072	83.25	85.75	1.02675	0	0	182	7	-0.423	NA
672	1_6	31.5	25.22	2.17	sgCtrl	1	0	0	0.43175	NA	2.2072	85.25	85.5	1.00425	0	0	183	8	-0.43175	NA
765	1_7	36	23.99	7.17	sgLepr	1	0.0712	0	0.53275	0.3885	0	105.75	104.75	0.9915	719.75	447.5	87	4	-0.46155	-0.3885
766	1_7	36	23.99	7.17	sgLepr	1	0.356	0	0.42875	0.81725	0.356	85.75	81.25	0.946	451	278	88	4	-0.07275	-0.46125
767	1_7	36	23.99	7.17	sgLepr	1	0	0	0.429	1.24625	0.356	85.75	82	0.9555	233.25	112.75	89	4	-0.429	-0.89025
768	1_7	36	23.99	7.17	sgLepr	1	0	0	0.40625	1.6525	0.356	82	74.25	0.90025	50	6.5	90	4	-0.40625	-1.2965
769	1_7	36	23.99	7.17	sgLepr	1	0.6052	0	0.4625	2.115	0.9612	94	83.5	0.8865	296	196.5	91	4	0.1427	-1.1538
770	1_7	36	23.99	7.17	sgLepr	1	0.2848	0	0.50025	2.61525	1.246	100.5	95	0.94225	816.5	539.75	92	4	-0.21545	-1.36925
771	1_7	36	23.99	7.17	sgLepr	1	0	0	0.4315	3.04675	1.246	88.25	77	0.8745	63	5.75	93	4	-0.4315	-1.80075
772	1_7	36	23.99	7.17	sgLepr	1	0	0	0.4255	3.47225	1.246	87.75	73	0.832	57.5	16.5	94	4	-0.4255	-2.22625
773	1_7	36	23.99	7.17	sgLepr	1	0	0	0.4125	3.88475	1.246	84.75	70.5	0.83075	65.5	5	95	4	-0.4125	-2.63875
774	1_7	36	23.99	7.17	sgLepr	1	0.9968	0	0.50025	4.385	2.2428	101.75	89	0.87725	555.5	373.25	96	4	0.49655	-2.1422
775	1_7	36	23.99	7.17	sgLepr	1	0	0	0.41875	4.80375	2.2428	86.25	71.75	0.83325	38.5	3.5	97	4	-0.41875	-2.56095
776	1_7	36	23.99	7.17	sgLepr	1	1.3884	0	0.52275	5.3265	3.6312	106.75	93	0.87375	513.75	335.25	98	4	0.86565	-1.6953
753	1_7	36	23.99	7.17	sgLepr	0	0.712	0	0.56075	5.88725	4.3432	111.75	107.5	0.961	510	312.75	99	4	0.15125	-1.54405
754	1_7	36	23.99	7.17	sgLepr	0	1.6732	0	0.594	6.48125	6.0164	118.25	116	0.984	1181.5	862.75	100	4	1.0792	-0.46485
755	1_7	36	23.99	7.17	sgLepr	0	1.6732	0	0.64475	7.126	7.6896	127.5	128.25	1.004	827.25	563.75	101	4	1.02845	0.5636
756	1_7	36	23.99	7.17	sgLepr	0	1.2816	0	0.549	7.675	8.9712	108.5	110.5	1.0225	659.5	446	102	4	0.7326	1.2962
757	1_7	36	23.99	7.17	sgLepr	0	0.9968	0	0.54875	8.22375	9.968	107.5	113.25	1.05625	1327.5	978	103	4	0.44805	1.74425
758	1_7	36	23.99	7.17	sgLepr	0	1.068	0	0.50475	8.7285	11.036	99.75	101	1.01725	248.25	152	104	4	0.56325	2.3075
759	1_7	36	23.99	7.17	sgLepr	0	1.2104	0	0.508	9.2365	12.2464	100.25	101.75	1.01575	600.5	406	105	4	0.7024	3.0099
760	1_7	36	23.99	7.17	sgLepr	0	1.6376	0	0.55675	9.79325	13.884	110.5	110.25	0.99875	831.5	584.25	106	4	1.08085	4.09075
761	1_7	36	23.99	7.17	sgLepr	0	0	0	0.43775	10.231	13.884	86.25	89	1.03225	82.75	28.25	107	4	-0.43775	3.653
762	1_7	36	23.99	7.17	sgLepr	0	0.4984	0	0.485	10.716	14.3824	95.75	97.25	1.01775	229	111.5	108	4	0.0134	3.6664
763	1_7	36	23.99	7.17	sgLepr	0	2.1716	0	0.566	11.282	16.554	112	113.25	1.00975	912.5	643.5	109	4	1.6056	5.272
764	1_7	36	23.99	7.17	sgLepr	0	1.5308	0	0.64625	11.9283	18.0848	127.75	128.75	1.00925	1554.25	1145	110	4	0.88455	6.15655
708	1_7	36	23.99	7.17	sgLepr	1	0	0	0.5565	12.4848	18.0848	110.25	111	1.00675	830.5	509.25	111	5	-0.5565	5.60005
709	1_7	36	23.99	7.17	sgLepr	1	0	0	0.3855	12.8703	18.0848	77.25	73.5	0.9555	29.75	6.5	112	5	-0.3855	5.21455
710	1_7	36	23.99	7.17	sgLepr	1	0	0	0.3945	13.2647	18.0848	79.5	73.5	0.9275	22.75	3.75	113	5	-0.3945	4.82005
711	1_7	36	23.99	7.17	sgLepr	1	0.6408	0	0.469	13.7338	18.7256	94.75	86.25	0.91075	628.25	389.25	114	5	0.1718	4.99185
712	1_7	36	23.99	7.17	sgLepr	1	0	0	0.43775	14.1715	18.7256	87.75	82.75	0.94325	149.25	64.5	115	5	-0.43775	4.5541
681	1_7	36	23.99	7.17	sgLepr	1	0	0	0.41325	14.5847	18.7256	84.25	73.25	0.869	47.5	2.25	116	5	-0.41325	4.14085
682	1_7	36	23.99	7.17	sgLepr	1	0	0	0.4	14.9848	18.7256	82.25	69.5	0.8485	28.5	2	117	5	-0.4	3.74085
680	1_7	36	23.99	7.17	sgLepr	1	0.9612	0	0.47525	15.46	19.6868	97	84.75	0.8745	458.75	294	118	5	0.48595	4.2268
689	1_7	36	23.99	7.17	sgLepr	1	0	0	0.40675	15.8667	19.6868	82.5	74	0.896	14.75	2.25	119	5	-0.40675	3.82005
690	1_7	36	23.99	7.17	sgLepr	1	1.5664	0	0.53525	16.402	21.2532	108.75	96.25	0.88025	565.25	321.5	120	5	1.03115	4.8512
691	1_7	36	23.99	7.17	sgLepr	1	0.0356	0	0.45375	16.8558	21.2888	90.5	87.25	0.9635	84.75	35.25	121	5	-0.41815	4.43305
692	1_7	36	23.99	7.17	sgLepr	1	0.4984	0	0.44425	17.3	21.7872	89	83.75	0.93675	158	64.75	122	5	0.05415	4.4872
696	1_7	36	23.99	7.17	sgLepr	0	0.1424	0	0.50725	17.8072	21.9296	101.75	96	0.9465	226.25	139.25	123	5	-0.36485	4.12235
697	1_7	36	23.99	7.17	sgLepr	0	0	0	0.635	18.4423	21.9296	126.5	124	0.9835	0	0	124	5	-0.635	3.48735
698	1_7	36	23.99	7.17	sgLepr	0	0	0	0.5635	19.0057	21.9296	111.25	112.5	1.01125	0	0	125	5	-0.5635	2.92385
699	1_7	36	23.99	7.17	sgLepr	0	0	0	0.57025	19.576	21.9296	112	115.75	1.034	0	0	126	5	-0.57025	2.3536
700	1_7	36	23.99	7.17	sgLepr	0	0	0	0.501	20.077	21.9296	98.5	103.25	1.049	0	0	127	5	-0.501	1.8526
701	1_7	36	23.99	7.17	sgLepr	0	0	0	0.593	20.67	21.9296	117.5	118.5	1.01175	0	0	128	5	-0.593	1.2596
702	1_7	36	23.99	7.17	sgLepr	0	0	0	0.53275	21.2028	21.9296	104.25	109.75	1.05025	0	0	129	5	-0.53275	0.72685
703	1_7	36	23.99	7.17	sgLepr	0	0	0	0.551	21.7538	21.9296	108.75	110.25	1.0165	0	0	130	5	-0.551	0.17585
704	1_7	36	23.99	7.17	sgLepr	0	0	0	0.41875	22.1725	21.9296	83.25	82.5	1.00025	0	0	131	5	-0.41875	-0.2429
705	1_7	36	23.99	7.17	sgLepr	0	0	0	0.5155	22.688	21.9296	103.5	96.75	0.93225	0	0	132	5	-0.5155	-0.7584
706	1_7	36	23.99	7.17	sgLepr	0	0	0	0.53325	23.2213	21.9296	106.5	102.75	0.966	0	0	133	5	-0.53325	-1.29165
707	1_7	36	23.99	7.17	sgLepr	0	0	0	0.66325	23.8845	21.9296	131.5	130.5	0.99175	0	0	134	5	-0.66325	-1.9549
732	1_7	36	23.99	7.17	sgLepr	1	0	0	0.58825	24.4728	21.9296	116.25	117	1.005	0	0	135	6	-0.58825	-2.54315
733	1_7	36	23.99	7.17	sgLepr	1	0	0	0.43475	24.9075	21.9296	87.5	82	0.9435	0	0	136	6	-0.43475	-2.9779
734	1_7	36	23.99	7.17	sgLepr	1	0	0	0.4005	25.308	21.9296	80	76.5	0.9545	0	0	137	6	-0.4005	-3.3784
735	1_7	36	23.99	7.17	sgLepr	1	0	0	0.4285	25.7365	21.9296	86.5	79.25	0.9155	0	0	138	6	-0.4285	-3.8069
736	1_7	36	23.99	7.17	sgLepr	1	0	0	0.44375	26.1803	21.9296	88.5	85.5	0.96075	0	0	139	6	-0.44375	-4.25065
737	1_7	36	23.99	7.17	sgLepr	1	0	0	0.48275	26.663	21.9296	97.25	89.75	0.923	0	0	140	6	-0.48275	-4.7334
738	1_7	36	23.99	7.17	sgLepr	1	0	0	0.40925	27.0723	21.9296	83	74	0.891	0	0	141	6	-0.40925	-5.14265
739	1_7	36	23.99	7.17	sgLepr	1	0	0	0.39375	27.466	21.9296	80.25	70	0.87475	0	0	142	6	-0.39375	-5.5364
740	1_7	36	23.99	7.17	sgLepr	1	0	0	0.48125	27.9473	21.9296	97.75	86.75	0.887	0	0	143	6	-0.48125	-6.01765
741	1_7	36	23.99	7.17	sgLepr	1	0	0	0.42275	28.37	21.9296	84.5	80	0.9455	0	0	144	6	-0.42275	-6.4404
742	1_7	36	23.99	7.17	sgLepr	1	0	0	0.37525	28.7452	21.9296	76	68.5	0.89725	0	0	145	6	-0.37525	-6.81565
743	1_7	36	23.99	7.17	sgLepr	1	0	0	0.4565	29.2018	21.9296	92.25	83.75	0.90825	0	0	146	6	-0.4565	-7.27215
693	1_7	36	23.99	7.17	sgLepr	0	0	0	0.60775	29.8095	21.9296	122.5	112.5	0.91725	0	0	147	6	-0.60775	-7.8799
694	1_7	36	23.99	7.17	sgLepr	0	0	0	0.57875	30.3882	21.9296	114.75	115.25	1.00525	0	0	148	6	-0.57875	-8.45865
695	1_7	36	23.99	7.17	sgLepr	0	0	0	0.6385	31.0267	21.9296	126.25	127.5	1.00725	0	0	149	6	-0.6385	-9.09715
683	1_7	36	23.99	7.17	sgLepr	0	0	0	0.5415	31.5682	21.9296	106.75	108.75	1.017	0	0	150	6	-0.5415	-9.63865
684	1_7	36	23.99	7.17	sgLepr	0	0	0	0.62	32.1882	21.9296	122.75	123.5	1.00725	0	0	151	6	-0.62	-10.2586
685	1_7	36	23.99	7.17	sgLepr	0	0	0	0.5135	32.7017	21.9296	101.25	103.25	1.02075	0	0	152	6	-0.5135	-10.7721
686	1_7	36	23.99	7.17	sgLepr	0	0	0	0.5105	33.2122	21.9296	101	101.25	1.0005	0	0	153	6	-0.5105	-11.2827
687	1_7	36	23.99	7.17	sgLepr	0	0	0	0.5015	33.7137	21.9296	99.5	98.75	0.99	0	0	154	6	-0.5015	-11.7842
688	1_7	36	23.99	7.17	sgLepr	0	0	0	0.4955	34.2092	21.9296	99.25	94	0.946	0	0	155	6	-0.4955	-12.2797
729	1_7	36	23.99	7.17	sgLepr	0	0	0	0.55475	34.764	21.9296	111	105.75	0.95425	0	0	156	6	-0.55475	-12.8344
730	1_7	36	23.99	7.17	sgLepr	0	0	0	0.65175	35.4158	21.9296	130	126	0.96675	0	0	157	6	-0.65175	-13.4862
731	1_7	36	23.99	7.17	sgLepr	0	0	0	0.66075	36.0765	21.9296	131.5	128.75	0.98125	0	0	158	6	-0.66075	-14.1469
716	1_7	36	23.99	7.17	sgLepr	1	0	0	0.60925	36.6857	21.9296	121.5	117.75	0.97125	0	0	159	7	-0.60925	-14.7561
717	1_7	36	23.99	7.17	sgLepr	1	0	0	0.4445	37.1302	21.9296	88.75	85.75	0.966	0	0	160	7	-0.4445	-15.2006
718	1_7	36	23.99	7.17	sgLepr	1	0	0	0.4255	37.5558	21.9296	86.5	76	0.88	0	0	161	7	-0.4255	-15.6262
719	1_7	36	23.99	7.17	sgLepr	1	0	0	0.5465	38.1022	21.9296	110.75	99.75	0.9005	0	0	162	7	-0.5465	-16.1727
720	1_7	36	23.99	7.17	sgLepr	1	0	0	0.44075	38.543	21.9296	89.5	79.5	0.88975	0	0	163	7	-0.44075	-16.6134
721	1_7	36	23.99	7.17	sgLepr	1	0	0	0.4915	39.0345	21.9296	100	87.5	0.8755	0	0	164	7	-0.4915	-17.1049
722	1_7	36	23.99	7.17	sgLepr	1	0	0	0.44775	39.4823	21.9296	90.5	82.25	0.90975	0	0	165	7	-0.44775	-17.5526
723	1_7	36	23.99	7.17	sgLepr	1	0	0	0.42225	39.9045	21.9296	85.5	76.75	0.8955	0	0	166	7	-0.42225	-17.9749
724	1_7	36	23.99	7.17	sgLepr	1	0	0	0.46	40.3645	21.9296	92.75	84.75	0.91575	0	0	167	7	-0.46	-18.4349
725	1_7	36	23.99	7.17	sgLepr	1	0	0	0.44375	40.8083	21.9296	89.5	81.5	0.91225	0	0	168	7	-0.44375	-18.8787
726	1_7	36	23.99	7.17	sgLepr	1	0	0	0.42275	41.231	21.9296	84.5	80.5	0.9485	0	0	169	7	-0.42275	-19.3014
727	1_7	36	23.99	7.17	sgLepr	1	0	0	0.451	41.682	21.9296	90.5	84.5	0.931	0	0	170	7	-0.451	-19.7524
744	1_7	36	23.99	7.17	sgLepr	0	0	0	0.576	42.258	21.9296	116.25	107	0.9215	0	0	171	7	-0.576	-20.3284
745	1_7	36	23.99	7.17	sgLepr	0	0	0	0.635	42.893	21.9296	127	121.25	0.95425	0	0	172	7	-0.635	-20.9634
746	1_7	36	23.99	7.17	sgLepr	0	0	0	0.64975	43.5427	21.9296	130	124.75	0.961	0	0	173	7	-0.64975	-21.6132
747	1_7	36	23.99	7.17	sgLepr	0	0	0	0.6255	44.1683	21.9296	123.5	126.5	1.0265	0	0	174	7	-0.6255	-22.2386
748	1_7	36	23.99	7.17	sgLepr	0	0	0	0.5695	44.7377	21.9296	112	117	1.04475	0	0	175	7	-0.5695	-22.8082
749	1_7	36	23.99	7.17	sgLepr	0	0	0	0.53825	45.276	21.9296	106.5	107.5	1.01175	0	0	176	7	-0.53825	-23.3464
750	1_7	36	23.99	7.17	sgLepr	0	0	0	0.51575	45.7918	21.9296	102.5	100.5	0.98425	0	0	177	7	-0.51575	-23.8621
751	1_7	36	23.99	7.17	sgLepr	0	0	0	0.58175	46.3735	21.9296	116.25	112	0.9645	0	0	178	7	-0.58175	-24.4439
752	1_7	36	23.99	7.17	sgLepr	0	0	0	0.52275	46.8963	21.9296	103.5	103.5	0.99975	0	0	179	7	-0.52275	-24.9667
713	1_7	36	23.99	7.17	sgLepr	0	0	0	0.5355	47.4318	21.9296	107.75	100	0.93575	0	0	180	7	-0.5355	-25.5022
714	1_7	36	23.99	7.17	sgLepr	0	0	0	0.6575	48.0892	21.9296	131.25	127.25	0.96925	0	0	181	7	-0.6575	-26.1596
715	1_7	36	23.99	7.17	sgLepr	0	0	0	0.6675	48.7567	21.9296	132.5	131.75	0.99525	0	0	182	7	-0.6675	-26.8271
728	1_7	36	23.99	7.17	sgLepr	1	0	0	0.6575	49.4143	21.9296	129.75	131.5	1.0095	0	0	183	8	-0.6575	-27.4846
789	2_1	36.5	27.34	6.73	sgLepr	1	0.4272	0	0.3765	0.27775	0	75.5	70.75	0.9355	629.5	368.5	87	4	0.0507	-0.27775
790	2_1	36.5	27.34	6.73	sgLepr	1	0	0	0.33575	0.6135	0	67.5	62.75	0.9315	121	34	88	4	-0.33575	-0.6135
791	2_1	36.5	27.34	6.73	sgLepr	1	0.3916	0	0.37325	0.98675	0.3916	75	70.5	0.9385	385.25	214.5	89	4	0.01835	-0.59515
792	2_1	36.5	27.34	6.73	sgLepr	1	0	0	0.31425	1.301	0.3916	64	57.5	0.9025	60.25	13.75	90	4	-0.31425	-0.9094
793	2_1	36.5	27.34	6.73	sgLepr	1	0	0	0.3315	1.6325	0.3916	67.5	59.25	0.88	346.75	174.75	91	4	-0.3315	-1.2409
794	2_1	36.5	27.34	6.73	sgLepr	1	0	0	0.3035	1.936	0.3916	61.75	53	0.8535	101	19.5	92	4	-0.3035	-1.5444
795	2_1	36.5	27.34	6.73	sgLepr	1	0.0356	0	0.32425	2.26025	0.4272	66.5	56.25	0.846	135.75	56.75	93	4	-0.28865	-1.83305
796	2_1	36.5	27.34	6.73	sgLepr	1	0.2136	0	0.28925	2.5495	0.6408	60	48.5	0.809	584	401.75	94	4	-0.07565	-1.9087
797	2_1	36.5	27.34	6.73	sgLepr	1	1.3528	0	0.3185	2.868	1.9936	65.75	54	0.82175	266.25	129.75	95	4	1.0343	-0.8744
798	2_1	36.5	27.34	6.73	sgLepr	1	0.178	0	0.32575	3.19375	2.1716	66.25	58.5	0.88325	171.75	55.5	96	4	-0.14775	-1.02215
799	2_1	36.5	27.34	6.73	sgLepr	1	0.7832	0	0.3845	3.57825	2.9548	77.75	70.25	0.904	881.25	596.75	97	4	0.3987	-0.62345
800	2_1	36.5	27.34	6.73	sgLepr	1	4.9128	0	0.5025	4.08075	7.8676	101	94.5	0.93625	1289.75	936.5	98	4	4.4103	3.78685
777	2_1	36.5	27.34	6.73	sgLepr	0	1.1392	0	0.53125	4.612	9.0068	106	102	0.9605	869.75	593.75	99	4	0.60795	4.3948
778	2_1	36.5	27.34	6.73	sgLepr	0	16.2692	0	0.5965	5.2085	25.276	117.75	118.5	1.00275	759.75	466.75	100	4	15.6727	20.0675
779	2_1	36.5	27.34	6.73	sgLepr	0	28.7648	0	0.623333	5.676	54.0408	122.667	126	1.02833	813.5	462.25	101	4	28.1415	48.3648
780	2_1	36.5	27.34	6.73	sgLepr	0	3.1328	0	0.60375	NA	57.1736	118.25	124.25	1.04575	791.75	492.75	102	4	2.52905	NA
781	2_1	36.5	27.34	6.73	sgLepr	0	8.0456	0	0.57975	NA	65.2192	113.5	119.75	1.055	1058.5	685.5	103	4	7.46585	NA
782	2_1	36.5	27.34	6.73	sgLepr	0	0.534	0	0.5165	NA	65.7532	101.5	106.25	1.047	607	341.75	104	4	0.0175	NA
783	2_1	36.5	27.34	6.73	sgLepr	0	0	0	0.45375	NA	65.7532	89.5	92.5	1.036	160	60.75	105	4	-0.45375	NA
784	2_1	36.5	27.34	6.73	sgLepr	0	0	0	0.46325	NA	65.7532	91	95.25	1.04675	223.5	111	106	4	-0.46325	NA
785	2_1	36.5	27.34	6.73	sgLepr	0	1.068	0	0.486	NA	66.8212	95.5	99	1.033	475.5	239.5	107	4	0.582	NA
786	2_1	36.5	27.34	6.73	sgLepr	0	1.5308	0	0.49725	NA	68.352	98	101.25	1.03375	417.25	230.5	108	4	1.03355	NA
787	2_1	36.5	27.34	6.73	sgLepr	0	0	0	0.53525	NA	68.352	105	109.75	1.043	496.25	292.5	109	4	-0.53525	NA
788	2_1	36.5	27.34	6.73	sgLepr	0	0	0	0.4575	NA	68.352	89.5	94.25	1.051	133.5	48.75	110	4	-0.4575	NA
813	2_1	36.5	27.34	6.73	sgLepr	1	0.2848	0	0.4395	NA	68.6368	86.75	87.75	1.01025	487.25	257.5	111	5	-0.1547	NA
814	2_1	36.5	27.34	6.73	sgLepr	1	0	0	0.3925	NA	68.6368	77.75	77.75	0.9995	166.25	58	112	5	-0.3925	NA
815	2_1	36.5	27.34	6.73	sgLepr	1	0	0	0.41075	NA	68.6368	81.75	80.75	0.98775	173	55.25	113	5	-0.41075	NA
816	2_1	36.5	27.34	6.73	sgLepr	1	0	0	0.43525	NA	68.6368	86.75	85	0.9815	75.25	20	114	5	-0.43525	NA
817	2_1	36.5	27.34	6.73	sgLepr	1	0.4628	0	0.43925	NA	69.0996	87.5	85	0.97175	446.5	238	115	5	0.02355	NA
818	2_1	36.5	27.34	6.73	sgLepr	1	1.1392	0	0.4735	NA	70.2388	93.75	94.5	1.00725	32.25	4.75	116	5	0.6657	NA
819	2_1	36.5	27.34	6.73	sgLepr	1	0	0	0.473	NA	70.2388	93.5	94.75	1.013	164	52.5	117	5	-0.473	NA
820	2_1	36.5	27.34	6.73	sgLepr	1	0	0	0.46275	NA	70.2388	92	90.75	0.9845	74	27.75	118	5	-0.46275	NA
821	2_1	36.5	27.34	6.73	sgLepr	1	0	0	0.4715	NA	70.2388	94	92	0.978	172.25	73.75	119	5	-0.4715	NA
822	2_1	36.5	27.34	6.73	sgLepr	1	0.5696	0	0.47175	NA	70.8084	93.25	93	0.996	96.75	34.5	120	5	0.09785	NA
823	2_1	36.5	27.34	6.73	sgLepr	1	1.3528	0	0.5105	NA	72.1612	101	101.5	1.00875	434.75	239.25	121	5	0.8423	NA
824	2_1	36.5	27.34	6.73	sgLepr	1	2.9548	0	0.63075	NA	75.116	124	129.25	1.04325	476.5	289.75	122	5	2.32405	NA
801	2_1	36.5	27.34	6.73	sgLepr	0	3.1684	0	0.63175	NA	78.2844	123.25	131.5	1.06625	486.5	283.25	123	5	2.53665	NA
802	2_1	36.5	27.34	6.73	sgLepr	0	0	0	0.56075	NA	78.2844	109.25	117.75	1.0755	105.75	34	124	5	-0.56075	NA
803	2_1	36.5	27.34	6.73	sgLepr	0	0.6408	0	0.578	NA	78.9252	112.25	122.25	1.09025	342	182.25	125	5	0.0628	NA
804	2_1	36.5	27.34	6.73	sgLepr	0	5.7672	0	0.589	NA	84.6924	116	119.75	1.035	848.5	551	126	5	5.1782	NA
805	2_1	36.5	27.34	6.73	sgLepr	0	0.2136	0	0.57275	NA	84.906	112.5	116.5	1.032	679.25	433.75	127	5	-0.35915	NA
806	2_1	36.5	27.34	6.73	sgLepr	0	0	0	0.51125	NA	84.906	100.5	104	1.0315	255.75	105.75	128	5	-0.51125	NA
807	2_1	36.5	27.34	6.73	sgLepr	0	0	0	0.494	NA	84.906	97.75	98.75	1.01375	68.25	13.25	129	5	-0.494	NA
808	2_1	36.5	27.34	6.73	sgLepr	0	0.0712	0	0.56825	NA	84.9772	111.75	115.75	1.032	158.25	45.5	130	5	-0.49705	NA
809	2_1	36.5	27.34	6.73	sgLepr	0	1.1748	0	0.551	NA	86.152	108.75	110	1.0075	386.5	201.25	131	5	0.6238	NA
810	2_1	36.5	27.34	6.73	sgLepr	0	13.4212	0	0.6205	NA	99.5732	122.75	123.5	0.99975	799	502.5	132	5	12.8007	NA
811	2_1	36.5	27.34	6.73	sgLepr	0	14.0264	0	0.6115	NA	113.6	120.75	122.5	1.0105	542.5	326.25	133	5	13.4149	NA
812	2_1	36.5	27.34	6.73	sgLepr	0	0.7476	0	0.54375	NA	114.347	107	110.75	1.03275	322.5	163.5	134	5	0.20385	NA
837	2_1	36.5	27.34	6.73	sgLepr	1	7.1912	0	0.5425	NA	121.538	106.5	111.25	1.04225	142	53.25	135	6	6.6487	NA
838	2_1	36.5	27.34	6.73	sgLepr	1	0.0712	0	0.5035	NA	121.61	99.25	101	1.014	125	36	136	6	-0.4323	NA
839	2_1	36.5	27.34	6.73	sgLepr	1	0	0	0.46275	NA	121.61	91.75	90.5	0.983	26.25	6.5	137	6	-0.46275	NA
840	2_1	36.5	27.34	6.73	sgLepr	1	0	0	0.4465	NA	121.61	89.5	84.75	0.9475	53.25	15	138	6	-0.4465	NA
841	2_1	36.5	27.34	6.73	sgLepr	1	0	0	0.4955	NA	121.61	99.25	93.75	0.9425	448.75	223.25	139	6	-0.4955	NA
842	2_1	36.5	27.34	6.73	sgLepr	1	0	0	0.438	NA	121.61	88.5	80.75	0.91175	156.5	56.5	140	6	-0.438	NA
843	2_1	36.5	27.34	6.73	sgLepr	1	0	0	0.43175	NA	121.61	87.25	78.75	0.9	72	0	141	6	-0.43175	NA
844	2_1	36.5	27.34	6.73	sgLepr	1	1.1392	0	0.3895	NA	122.749	79.5	69.25	0.86525	1043.25	738.75	142	6	0.7497	NA
845	2_1	36.5	27.34	6.73	sgLepr	1	0.6052	0	0.51375	NA	123.354	104.5	92.25	0.881	935.25	545.75	143	6	0.09145	NA
846	2_1	36.5	27.34	6.73	sgLepr	1	0.178	0	0.4855	NA	123.532	99.75	83.5	0.83525	590.75	278.5	144	6	-0.3075	NA
847	2_1	36.5	27.34	6.73	sgLepr	1	1.602	0	0.631	NA	125.134	127.25	117	0.91875	2386.75	1645.5	145	6	0.971	NA
848	2_1	36.5	27.34	6.73	sgLepr	1	2.492	0	0.693	NA	127.626	139.5	130.25	0.9355	2348	1635.33	146	6	1.799	NA
825	2_1	36.5	27.34	6.73	sgLepr	0	1.1392	0	0.6915	NA	128.765	138.5	130.75	0.943	2432.25	1764	147	6	0.4477	NA
826	2_1	36.5	27.34	6.73	sgLepr	0	1.7444	0	0.69275	NA	130.51	138.75	132.25	0.954	2298.75	1720.25	148	6	1.05165	NA
827	2_1	36.5	27.34	6.73	sgLepr	0	1.2816	0	0.642	NA	131.791	128.25	122.75	0.95725	1929.75	1412.75	149	6	0.6396	NA
828	2_1	36.5	27.34	6.73	sgLepr	0	0	0	0.498	NA	131.791	100.5	93	0.92475	590.25	237.5	150	6	-0.498	NA
829	2_1	36.5	27.34	6.73	sgLepr	0	1.1392	0	0.517	NA	132.93	104.5	95.5	0.91225	1024.5	741.25	151	6	0.6222	NA
830	2_1	36.5	27.34	6.73	sgLepr	0	1.5308	0	0.5645	NA	134.461	113	107	0.9475	1030.75	697	152	6	0.9663	NA
831	2_1	36.5	27.34	6.73	sgLepr	0	0	0	0.451	NA	134.461	90.75	84	0.92525	98.75	34.25	153	6	-0.451	NA
832	2_1	36.5	27.34	6.73	sgLepr	0	0.3916	0	0.49025	NA	134.853	98.25	92.75	0.938	970.25	612.25	154	6	-0.09865	NA
833	2_1	36.5	27.34	6.73	sgLepr	0	0.534	0	0.52575	NA	135.387	105.75	98.75	0.93175	505.25	322.5	155	6	0.00825	NA
834	2_1	36.5	27.34	6.73	sgLepr	0	1.4952	0	0.56275	NA	136.882	113.5	105	0.9255	1035	639.5	156	6	0.93245	NA
835	2_1	36.5	27.34	6.73	sgLepr	0	1.1748	0	0.51075	NA	138.057	103.25	94	0.909	636.75	400.75	157	6	0.66405	NA
836	2_1	36.5	27.34	6.73	sgLepr	0	0	0	0.4615	NA	138.057	93.5	84.25	0.9045	100	22.25	158	6	-0.4615	NA
861	2_1	36.5	27.34	6.73	sgLepr	1	0.4628	0	0.44175	NA	138.52	90	79	0.882	252.5	153	159	7	0.02105	NA
862	2_1	36.5	27.34	6.73	sgLepr	1	0.356	0	0.4495	NA	138.876	91.75	80.25	0.87775	351.5	219	160	7	-0.0935	NA
863	2_1	36.5	27.34	6.73	sgLepr	1	0	0	0.45625	NA	138.876	93.25	79.75	0.85025	335.75	187.5	161	7	-0.45625	NA
864	2_1	36.5	27.34	6.73	sgLepr	1	0	0	0.403	NA	138.876	83.25	67.25	0.81	170.75	109.75	162	7	-0.403	NA
865	2_1	36.5	27.34	6.73	sgLepr	1	0	0	0.38975	NA	138.876	80.75	65.25	0.805	34.25	13.5	163	7	-0.38975	NA
866	2_1	36.5	27.34	6.73	sgLepr	1	0.4272	0	0.4445	NA	139.303	91.75	74.75	0.813	511.75	325.25	164	7	-0.0173	NA
867	2_1	36.5	27.34	6.73	sgLepr	1	0	0	0.40825	NA	139.303	84.25	68.75	0.81275	16	1.5	165	7	-0.40825	NA
868	2_1	36.5	27.34	6.73	sgLepr	1	0.3204	0	0.453	NA	139.623	92.75	78.25	0.842	499.75	247.25	166	7	-0.1326	NA
869	2_1	36.5	27.34	6.73	sgLepr	1	0	0	0.4305	NA	139.623	88.5	74	0.83375	29.25	1	167	7	-0.4305	NA
870	2_1	36.5	27.34	6.73	sgLepr	1	1.246	0	0.483	NA	140.869	98.75	84.75	0.858	614.5	311.25	168	7	0.763	NA
871	2_1	36.5	27.34	6.73	sgLepr	1	2.4208	0	0.56525	NA	143.29	114.25	104	0.9075	1200	704.5	169	7	1.85555	NA
872	2_1	36.5	27.34	6.73	sgLepr	1	1.246	0	0.66375	NA	144.536	133.25	125.5	0.9415	1788	1265.25	170	7	0.58225	NA
849	2_1	36.5	27.34	6.73	sgLepr	0	2.1004	0	0.68125	NA	146.636	136.75	128.75	0.94075	1075.75	753	171	7	1.41915	NA
850	2_1	36.5	27.34	6.73	sgLepr	0	0.4628	0	0.58625	NA	147.099	117.5	111.5	0.949	638	355	172	7	-0.12345	NA
851	2_1	36.5	27.34	6.73	sgLepr	0	0.7832	0	0.55475	NA	147.882	111.5	105	0.94475	632.5	409.25	173	7	0.22845	NA
852	2_1	36.5	27.34	6.73	sgLepr	0	1.7088	0	0.61725	NA	149.591	123.5	117.75	0.95425	1345.75	877	174	7	1.09155	NA
853	2_1	36.5	27.34	6.73	sgLepr	0	0.2492	0	0.60875	NA	149.84	122	115.75	0.94725	1398	937.75	175	7	-0.35955	NA
854	2_1	36.5	27.34	6.73	sgLepr	0	0	0	0.513	NA	149.84	103.25	95.5	0.9225	227.75	128.5	176	7	-0.513	NA
855	2_1	36.5	27.34	6.73	sgLepr	0	0.9612	0	0.51	NA	150.802	103.25	92.75	0.8995	577	372.75	177	7	0.4512	NA
856	2_1	36.5	27.34	6.73	sgLepr	0	1.78	0	0.552	NA	152.582	112	100.25	0.8945	930.25	594.25	178	7	1.228	NA
857	2_1	36.5	27.34	6.73	sgLepr	0	0	0	0.53175	NA	152.582	107.5	97.25	0.90425	664.5	456.25	179	7	-0.53175	NA
858	2_1	36.5	27.34	6.73	sgLepr	0	3.3464	0	0.57725	NA	155.928	116.5	106.5	0.91575	1171.5	816.5	180	7	2.76915	NA
859	2_1	36.5	27.34	6.73	sgLepr	0	0	0	0.51875	NA	155.928	104	98	0.942	249.25	133.75	181	7	-0.51875	NA
860	2_1	36.5	27.34	6.73	sgLepr	0	0	0	0.46625	NA	155.928	94.5	85	0.89875	232	135	182	7	-0.46625	NA
873	2_1	36.5	27.34	6.73	sgLepr	1	0	0	0.45075	NA	155.928	91.75	80.75	0.87475	190.75	94.5	183	8	-0.45075	NA
959	2_10	29.2	25.24	2.03	sgCtrl	1	0	0	0.36975	0.27375	0	76	64	0.84525	21.5	1.5	87	4	-0.36975	-0.27375
960	2_10	29.2	25.24	2.03	sgCtrl	1	0	0	0.39325	0.667	0	80.75	67.75	0.83975	164.25	76.25	88	4	-0.39325	-0.667
961	2_10	29.2	25.24	2.03	sgCtrl	1	0	0	0.34775	1.01475	0	71.75	58.25	0.81075	22	3.5	89	4	-0.34775	-1.01475
962	2_10	29.2	25.24	2.03	sgCtrl	1	0	0	0.39625	1.411	0	82.25	65.25	0.791	391.75	207.5	90	4	-0.39625	-1.411
923	2_10	29.2	25.24	2.03	sgCtrl	1	0	0	0.335	1.746	0	69.25	54.75	0.7885	15.25	1.75	91	4	-0.335	-1.746
924	2_10	29.2	25.24	2.03	sgCtrl	1	0	0	0.361	2.107	0	74.75	60	0.8025	40.75	6.25	92	4	-0.361	-2.107
925	2_10	29.2	25.24	2.03	sgCtrl	1	0	0	0.359	2.466	0	73.75	61.75	0.84475	78	25	93	4	-0.359	-2.466
926	2_10	29.2	25.24	2.03	sgCtrl	1	0.0356	0	0.421	2.887	0.0356	85.75	76	0.88775	176.75	72.75	94	4	-0.3854	-2.8514
927	2_10	29.2	25.24	2.03	sgCtrl	1	0.1424	0	0.39075	3.27775	0.178	80.5	66.25	0.825	334.5	178.5	95	4	-0.24835	-3.09975
928	2_10	29.2	25.24	2.03	sgCtrl	1	0	0	0.3635	3.64125	0.178	75.25	59.75	0.7895	66.5	21.75	96	4	-0.3635	-3.46325
929	2_10	29.2	25.24	2.03	sgCtrl	1	0.0356	0	0.4295	4.07075	0.2136	87.75	76	0.85825	443.5	240.75	97	4	-0.3939	-3.85715
930	2_10	29.2	25.24	2.03	sgCtrl	1	2.136	0	0.5395	4.61025	2.3496	108.75	99.5	0.914	1048	682.25	98	4	1.5965	-2.26065
947	2_10	29.2	25.24	2.03	sgCtrl	0	2.3496	0	0.524	5.13425	4.6992	105.5	97.25	0.91725	1108	752	99	4	1.8256	-0.43505
948	2_10	29.2	25.24	2.03	sgCtrl	0	1.3528	0	0.51375	5.648	6.052	103	96.75	0.9375	538.5	322.25	100	4	0.83905	0.404
949	2_10	29.2	25.24	2.03	sgCtrl	0	0.6764	0	0.47525	6.12325	6.7284	95.75	89.25	0.9325	231.5	110.25	101	4	0.20115	0.60515
950	2_10	29.2	25.24	2.03	sgCtrl	0	0.8188	0	0.4815	6.60475	7.5472	97	89.5	0.92275	612.75	347	102	4	0.3373	0.94245
951	2_10	29.2	25.24	2.03	sgCtrl	0	5.4824	0	0.596	7.20075	13.0296	120	111.25	0.9255	1728.25	1171	103	4	4.8864	5.82885
952	2_10	29.2	25.24	2.03	sgCtrl	0	0.1424	0	0.4815	7.68225	13.172	97.25	88.75	0.90725	457.75	273	104	4	-0.3391	5.48975
953	2_10	29.2	25.24	2.03	sgCtrl	0	0	0	0.3965	8.07875	13.172	80.75	71.25	0.8895	92.25	31	105	4	-0.3965	5.09325
954	2_10	29.2	25.24	2.03	sgCtrl	0	0	0	0.40975	8.4885	13.172	83.5	73.5	0.88425	245	124.5	106	4	-0.40975	4.6835
955	2_10	29.2	25.24	2.03	sgCtrl	0	4.1296	0	0.486	8.9745	17.3016	97.75	90.5	0.92275	591.75	326.25	107	4	3.6436	8.3271
956	2_10	29.2	25.24	2.03	sgCtrl	0	5.518	0	0.54175	9.51625	22.8196	108.75	101.75	0.93125	1419.75	930	108	4	4.97625	13.3034
957	2_10	29.2	25.24	2.03	sgCtrl	0	2.6344	0	0.4685	9.98475	25.454	94.5	85.75	0.9045	493	277.75	109	4	2.1659	15.4693
958	2_10	29.2	25.24	2.03	sgCtrl	0	3.0972	0	0.39525	10.38	28.5512	80.5	70.25	0.87275	204.5	108	110	4	2.70195	18.1712
943	2_10	29.2	25.24	2.03	sgCtrl	1	0	0	0.35725	10.7372	28.5512	72.75	64.75	0.888	32	0.75	111	5	-0.35725	17.8139
944	2_10	29.2	25.24	2.03	sgCtrl	1	0	0	0.36075	11.098	28.5512	73.5	63.75	0.8635	211.75	122.5	112	5	-0.36075	17.4532
945	2_10	29.2	25.24	2.03	sgCtrl	1	0	0	0.3425	11.4405	28.5512	70.25	58.75	0.832	73.75	17	113	5	-0.3425	17.1107
946	2_10	29.2	25.24	2.03	sgCtrl	1	0	0	0.363	11.8035	28.5512	74.25	63	0.8435	47.75	10.75	114	5	-0.363	16.7477
969	2_10	29.2	25.24	2.03	sgCtrl	1	0	0	0.34825	12.1517	28.5512	71.5	60	0.842	231	125.5	115	5	-0.34825	16.3995
970	2_10	29.2	25.24	2.03	sgCtrl	1	0	0	0.3715	12.5233	28.5512	75.75	66	0.8715	58.25	10.5	116	5	-0.3715	16.028
963	2_10	29.2	25.24	2.03	sgCtrl	1	0	0	0.36075	12.884	28.5512	73.75	63.75	0.86525	67.75	27	117	5	-0.36075	15.6672
964	2_10	29.2	25.24	2.03	sgCtrl	1	0	0	0.3575	13.2415	28.5512	73.25	63	0.863	119.75	31.25	118	5	-0.3575	15.3097
965	2_10	29.2	25.24	2.03	sgCtrl	1	0	0	0.37325	13.6148	28.5512	76.75	64.5	0.84425	80.5	31.25	119	5	-0.37325	14.9365
966	2_10	29.2	25.24	2.03	sgCtrl	1	0	0	0.38425	13.999	28.5512	78.25	68.5	0.873	108.75	36	120	5	-0.38425	14.5522
967	2_10	29.2	25.24	2.03	sgCtrl	1	0.5696	0	0.46075	14.4597	29.1208	93.75	82.5	0.882	775.5	494.5	121	5	0.10885	14.661
968	2_10	29.2	25.24	2.03	sgCtrl	1	1.1748	0	0.55875	15.0185	30.2956	112.75	103.75	0.9205	871.5	545.75	122	5	0.61605	15.2771
931	2_10	29.2	25.24	2.03	sgCtrl	0	3.5244	0	0.5305	15.549	33.82	106.5	99.25	0.929	1240.25	835.75	123	5	2.9939	18.271
932	2_10	29.2	25.24	2.03	sgCtrl	0	2.4564	0	0.499	16.048	36.2764	100	94.75	0.9485	326.75	161.5	124	5	1.9574	20.2284
933	2_10	29.2	25.24	2.03	sgCtrl	0	2.5632	0	0.4955	16.5435	38.8396	99	94.25	0.95	1115.25	723	125	5	2.0677	22.2961
934	2_10	29.2	25.24	2.03	sgCtrl	0	3.56	0	0.57725	17.1208	42.3996	115.25	110.75	0.95875	1603	1034	126	5	2.98275	25.2788
935	2_10	29.2	25.24	2.03	sgCtrl	0	0.534	0	0.47775	17.5985	42.9336	96.25	89.25	0.9275	525.75	301.25	127	5	0.05625	25.3351
936	2_10	29.2	25.24	2.03	sgCtrl	0	0	0	0.412	18.0105	42.9336	83.5	75.75	0.9065	114.25	48.5	128	5	-0.412	24.9231
937	2_10	29.2	25.24	2.03	sgCtrl	0	4.1652	0	0.476	18.4865	47.0988	96.25	86.75	0.896	528.5	305	129	5	3.6892	28.6123
938	2_10	29.2	25.24	2.03	sgCtrl	0	0.3916	0	0.477	18.9635	47.4904	95.75	89.25	0.92875	482.5	285	130	5	-0.0854	28.5269
939	2_10	29.2	25.24	2.03	sgCtrl	0	6.6928	0	0.48125	19.4447	54.1832	96.5	91.5	0.946	782.25	460.75	131	5	6.21155	34.7385
940	2_10	29.2	25.24	2.03	sgCtrl	0	13.7416	0	0.57625	20.021	67.9248	115.5	109	0.945	1172.75	702.25	132	5	13.1654	47.9038
941	2_10	29.2	25.24	2.03	sgCtrl	0	0	0	0.41875	20.4398	67.9248	84.5	77.25	0.91275	106	39	133	5	-0.41875	47.4851
942	2_10	29.2	25.24	2.03	sgCtrl	0	0	0	0.38625	20.826	67.9248	78	71.5	0.9175	278.25	117.75	134	5	-0.38625	47.0988
886	2_10	29.2	25.24	2.03	sgCtrl	1	0.0356	0	0.3795	21.2055	67.9604	76.5	69	0.90125	592.25	380.5	135	6	-0.3439	46.7549
887	2_10	29.2	25.24	2.03	sgCtrl	1	0	0	0.371	21.5765	67.9604	75.25	66.75	0.88325	149	55	136	6	-0.371	46.3839
888	2_10	29.2	25.24	2.03	sgCtrl	1	0	0	0.35325	21.9297	67.9604	72.75	60	0.8235	23	6.75	137	6	-0.35325	46.0307
889	2_10	29.2	25.24	2.03	sgCtrl	1	0	0	0.35875	22.2885	67.9604	73.5	61.75	0.84	123	54.5	138	6	-0.35875	45.6719
890	2_10	29.2	25.24	2.03	sgCtrl	1	0	0	0.357	22.6455	67.9604	73.25	61.75	0.84125	66.75	7.5	139	6	-0.357	45.3149
891	2_10	29.2	25.24	2.03	sgCtrl	1	0	0	0.341	22.9865	67.9604	69.75	59	0.84575	78	8	140	6	-0.341	44.9739
892	2_10	29.2	25.24	2.03	sgCtrl	1	0	0	0.3885	23.375	67.9604	78.75	70	0.88425	522.25	283.5	141	6	-0.3885	44.5854
893	2_10	29.2	25.24	2.03	sgCtrl	1	0.356	0	0.36475	23.7398	68.3164	74.5	65	0.87025	210.5	87	142	6	-0.00875	44.5767
894	2_10	29.2	25.24	2.03	sgCtrl	1	0.2848	0	0.3685	24.1083	68.6012	75.25	64.75	0.8615	144.75	88	143	6	-0.0837	44.493
895	2_10	29.2	25.24	2.03	sgCtrl	1	0	0	0.3575	24.4657	68.6012	73	63.25	0.86575	47.25	17.25	144	6	-0.3575	44.1354
896	2_10	29.2	25.24	2.03	sgCtrl	1	2.5632	0	0.445	24.9108	71.1644	91	78.5	0.86125	523.5	351.75	145	6	2.1182	46.2537
897	2_10	29.2	25.24	2.03	sgCtrl	1	0.2848	0	0.4785	25.3893	71.4492	96.5	89.25	0.9265	473.25	302.5	146	6	-0.1937	46.06
874	2_10	29.2	25.24	2.03	sgCtrl	0	4.2008	0	0.52625	25.9155	75.65	105.5	100.25	0.95225	791.25	520	147	6	3.67455	49.7345
875	2_10	29.2	25.24	2.03	sgCtrl	0	0	0	0.45275	26.3682	75.65	90.5	87.25	0.965	68.5	29.5	148	6	-0.45275	49.2818
876	2_10	29.2	25.24	2.03	sgCtrl	0	1.9936	0	0.49325	26.8615	77.6436	98.25	95	0.96425	831.5	574.5	149	6	1.50035	50.7821
877	2_10	29.2	25.24	2.03	sgCtrl	0	2.5632	0	0.58225	27.4438	80.2068	116.75	110.75	0.95125	1134.75	741.5	150	6	1.98095	52.763
878	2_10	29.2	25.24	2.03	sgCtrl	0	5.7316	0	0.538	27.9818	85.9384	107.5	103	0.956	1151.25	719.25	151	6	5.1936	57.9567
879	2_10	29.2	25.24	2.03	sgCtrl	0	0.7476	0	0.47525	28.457	86.686	95	90.5	0.95125	546.5	278.25	152	6	0.27235	58.229
880	2_10	29.2	25.24	2.03	sgCtrl	0	0	0	0.43975	28.8968	86.686	89	80.75	0.91025	117.5	34.75	153	6	-0.43975	57.7893
881	2_10	29.2	25.24	2.03	sgCtrl	0	2.314	0	0.47775	29.3745	89	96.25	88.75	0.9205	398.25	228.75	154	6	1.83625	59.6255
882	2_10	29.2	25.24	2.03	sgCtrl	0	1.068	0	0.5025	29.877	90.068	101	93.25	0.921	892.5	541.5	155	6	0.5655	60.191
883	2_10	29.2	25.24	2.03	sgCtrl	0	1.8156	0	0.49975	30.3768	91.8836	101	92	0.91025	527.75	338.5	156	6	1.31585	61.5069
884	2_10	29.2	25.24	2.03	sgCtrl	0	0.3204	0	0.43075	30.8075	92.204	87.5	77.75	0.8885	182.25	97.75	157	6	-0.11035	61.3965
885	2_10	29.2	25.24	2.03	sgCtrl	0	1.958	0	0.43325	31.2407	94.162	88.25	76.25	0.864	300.5	168.5	158	6	1.52475	62.9213
910	2_10	29.2	25.24	2.03	sgCtrl	1	0	0	0.4165	31.6573	94.162	85.25	73	0.8565	212	106	159	7	-0.4165	62.5048
911	2_10	29.2	25.24	2.03	sgCtrl	1	0	0	0.36475	32.022	94.162	75.5	61.5	0.81275	31.75	3	160	7	-0.36475	62.14
912	2_10	29.2	25.24	2.03	sgCtrl	1	0	0	0.37	32.392	94.162	76.5	62.25	0.81825	61.75	18	161	7	-0.37	61.77
913	2_10	29.2	25.24	2.03	sgCtrl	1	0	0	0.335	32.727	94.162	69.5	55.25	0.78875	135	17.75	162	7	-0.335	61.435
914	2_10	29.2	25.24	2.03	sgCtrl	1	0	0	0.41025	33.1373	94.162	84.75	68.75	0.811	364	155	163	7	-0.41025	61.0247
915	2_10	29.2	25.24	2.03	sgCtrl	1	0	0	0.35675	33.494	94.162	74	59.5	0.802	51.25	18.75	164	7	-0.35675	60.668
916	2_10	29.2	25.24	2.03	sgCtrl	1	0	0	0.34675	33.8407	94.162	72	57.5	0.7995	1.5	0.75	165	7	-0.34675	60.3212
917	2_10	29.2	25.24	2.03	sgCtrl	1	0	0	0.3635	34.2043	94.162	75.25	61	0.8095	107.5	23.25	166	7	-0.3635	59.9577
918	2_10	29.2	25.24	2.03	sgCtrl	1	0	0	0.3755	34.5797	94.162	77.5	64.25	0.8295	104.75	33.75	167	7	-0.3755	59.5823
919	2_10	29.2	25.24	2.03	sgCtrl	1	0	0	0.363	34.9427	94.162	74.25	63.75	0.85625	13.5	1	168	7	-0.363	59.2193
920	2_10	29.2	25.24	2.03	sgCtrl	1	1.3172	0	0.49325	35.436	95.4792	100	89.5	0.895	845.25	545.5	169	7	0.82395	60.0432
921	2_10	29.2	25.24	2.03	sgCtrl	1	5.9452	0	0.52125	35.9573	101.424	104.75	97.75	0.93325	821.25	580.75	170	7	5.42395	65.4672
898	2_10	29.2	25.24	2.03	sgCtrl	0	7.9388	0	0.5265	36.4838	109.363	105.5	100	0.94875	1032.5	716.25	171	7	7.4123	72.8795
899	2_10	29.2	25.24	2.03	sgCtrl	0	3.6312	0	0.47525	36.959	112.994	95.25	90.75	0.95725	490.5	312.5	172	7	3.15595	76.0354
900	2_10	29.2	25.24	2.03	sgCtrl	0	9.6476	0	0.57025	37.5292	122.642	114.25	108	0.94625	1483.5	987.25	173	7	9.07735	85.1128
901	2_10	29.2	25.24	2.03	sgCtrl	0	0.0356	0	0.46725	37.9965	122.678	94	88	0.93725	185.5	71.75	174	7	-0.43165	84.6811
902	2_10	29.2	25.24	2.03	sgCtrl	0	0.0356	0	0.45525	38.4517	122.713	91.5	84.75	0.9225	416.25	243	175	7	-0.41965	84.2614
903	2_10	29.2	25.24	2.03	sgCtrl	0	0	0	0.443	38.8948	122.713	89.5	82.25	0.9235	215	95.25	176	7	-0.443	83.8184
904	2_10	29.2	25.24	2.03	sgCtrl	0	0	0	0.4415	39.3362	122.713	89.75	80.25	0.89625	228.5	124.25	177	7	-0.4415	83.3769
905	2_10	29.2	25.24	2.03	sgCtrl	0	0.7476	0	0.46625	39.8025	123.461	94.25	85.5	0.90725	578.25	333.75	178	7	0.28135	83.6583
906	2_10	29.2	25.24	2.03	sgCtrl	0	9.6476	0	0.5065	40.309	133.108	101.75	95.25	0.93675	1135.5	815.25	179	7	9.1411	92.7994
907	2_10	29.2	25.24	2.03	sgCtrl	0	31.9688	0	0.59975	40.9087	165.077	121	111.5	0.922	1735.25	1247.5	180	7	31.3691	124.168
908	2_10	29.2	25.24	2.03	sgCtrl	0	7.6184	0	0.52875	41.4375	172.696	106.25	99.25	0.937	1514	1082	181	7	7.08965	131.258
909	2_10	29.2	25.24	2.03	sgCtrl	0	0	0	0.4245	41.862	172.696	86.5	76	0.87925	166.75	80	182	7	-0.4245	130.834
922	2_10	29.2	25.24	2.03	sgCtrl	1	0	0	0.38425	42.2463	172.696	79.25	65.25	0.82175	7	0	183	8	-0.38425	130.449
988	2_11	28.7	24.88	2.14	sgCtrl	1	0	0	0.38425	0.29175	0	79	65.5	0.82675	66.75	12.75	87	4	-0.38425	-0.29175
989	2_11	28.7	24.88	2.14	sgCtrl	1	0	0	0.3715	0.66325	0	77	60.75	0.78575	45.75	5	88	4	-0.3715	-0.66325
990	2_11	28.7	24.88	2.14	sgCtrl	1	0	0	0.42275	1.086	0	87.25	71.25	0.81425	657	410.5	89	4	-0.42275	-1.086
991	2_11	28.7	24.88	2.14	sgCtrl	1	0	0	0.5125	1.5985	0	105	89	0.848	1380.25	891.75	90	4	-0.5125	-1.5985
992	2_11	28.7	24.88	2.14	sgCtrl	1	0	0	0.38575	1.98425	0	80.25	62.75	0.7805	35	2	91	4	-0.38575	-1.98425
993	2_11	28.7	24.88	2.14	sgCtrl	1	0.178	0	0.3715	2.35575	0.178	76.5	62.5	0.81325	76.25	26	92	4	-0.1935	-2.17775
994	2_11	28.7	24.88	2.14	sgCtrl	1	0.1424	0	0.37375	2.7295	0.3204	77	63	0.81225	85.75	9	93	4	-0.23135	-2.4091
982	2_11	28.7	24.88	2.14	sgCtrl	1	0.0356	0	0.422	3.1515	0.356	85.75	76	0.88675	185.5	94.5	94	4	-0.3864	-2.7955
983	2_11	28.7	24.88	2.14	sgCtrl	1	0	0	0.37675	3.52825	0.356	77	66.25	0.857	99.75	39	95	4	-0.37675	-3.17225
984	2_11	28.7	24.88	2.14	sgCtrl	1	0.356	0	0.41825	3.9465	0.712	85.25	74.75	0.88075	126.25	58.25	96	4	-0.06225	-3.2345
985	2_11	28.7	24.88	2.14	sgCtrl	1	0.356	0	0.45625	4.40275	1.068	92.75	81.75	0.8755	737.5	459.25	97	4	-0.10025	-3.33475
986	2_11	28.7	24.88	2.14	sgCtrl	1	1.4596	0	0.56175	4.9645	2.5276	113.5	102.75	0.904	820.75	527.5	98	4	0.89785	-2.4369
976	2_11	28.7	24.88	2.14	sgCtrl	0	0.4628	0	0.462	5.4265	2.9904	93.75	84.25	0.89975	271.75	148.25	99	4	0.0008	-2.4361
977	2_11	28.7	24.88	2.14	sgCtrl	0	6.4436	0	0.634	6.0605	9.434	127.5	119	0.93225	1282.25	862.75	100	4	5.8096	3.3735
978	2_11	28.7	24.88	2.14	sgCtrl	0	0	0	0.47525	6.53575	9.434	96	88	0.916	172.75	73	101	4	-0.47525	2.89825
979	2_11	28.7	24.88	2.14	sgCtrl	0	0	0	0.439	6.97475	9.434	88.75	80.5	0.90375	108.5	48.75	102	4	-0.439	2.45925
980	2_11	28.7	24.88	2.14	sgCtrl	0	1.3172	0	0.522	7.49675	10.7512	105.25	98.25	0.9325	911.5	604.75	103	4	0.7952	3.25445
981	2_11	28.7	24.88	2.14	sgCtrl	0	1.8156	0	0.629	8.12575	12.5668	127	116	0.91375	1015.75	650.5	104	4	1.1866	4.44105
971	2_11	28.7	24.88	2.14	sgCtrl	0	0	0	0.3915	8.51725	12.5668	79.25	70.75	0.88825	46.75	5	105	4	-0.3915	4.04955
974	2_11	28.7	24.88	2.14	sgCtrl	0	0.7832	0	0.4365	8.95375	13.35	89	77.5	0.87025	411.25	220.5	106	4	0.3467	4.39625
975	2_11	28.7	24.88	2.14	sgCtrl	0	1.7088	0	0.57225	9.526	15.0588	115.75	105.25	0.9115	859.25	534.75	107	4	1.13655	5.5328
972	2_11	28.7	24.88	2.14	sgCtrl	0	1.958	0	0.49725	10.0233	17.0168	100.75	90.25	0.8925	858.5	556.25	108	4	1.46075	6.99355
973	2_11	28.7	24.88	2.14	sgCtrl	0	3.2396	0	0.57575	10.599	20.2564	116.25	106.25	0.9115	1058	662.25	109	4	2.66385	9.6574
987	2_11	28.7	24.88	2.14	sgCtrl	0	0	0	0.37925	10.9782	20.2564	77.5	66.5	0.86075	61	14.25	110	4	-0.37925	9.27815
1041	2_11	28.7	24.88	2.14	sgCtrl	1	0	0	0.34925	11.3275	20.2564	72	59.5	0.83175	74.5	20.25	111	5	-0.34925	8.9289
1042	2_11	28.7	24.88	2.14	sgCtrl	1	0.1424	0	0.48125	11.8087	20.3988	98.25	84.25	0.853	1687.25	1118	112	5	-0.33885	8.59005
1043	2_11	28.7	24.88	2.14	sgCtrl	1	0	0	0.3665	12.1753	20.3988	75.25	64.5	0.85425	84.75	13.5	113	5	-0.3665	8.22355
1044	2_11	28.7	24.88	2.14	sgCtrl	1	0	0	0.35775	12.533	20.3988	74	59.5	0.80475	342	132.5	114	5	-0.35775	7.8658
1045	2_11	28.7	24.88	2.14	sgCtrl	1	0	0	0.3595	12.8925	20.3988	74.25	60.75	0.815	13.75	1	115	5	-0.3595	7.5063
1046	2_11	28.7	24.88	2.14	sgCtrl	1	0	0	0.3615	13.254	20.3988	74.5	62	0.83525	66.75	19.25	116	5	-0.3615	7.1448
1047	2_11	28.7	24.88	2.14	sgCtrl	1	0	0	0.36375	13.6177	20.3988	74.75	62.5	0.838	90.5	20.75	117	5	-0.36375	6.78105
1048	2_11	28.7	24.88	2.14	sgCtrl	1	0	0	0.3695	13.9872	20.3988	75.5	65.5	0.86925	55.75	13.25	118	5	-0.3695	6.41155
1049	2_11	28.7	24.88	2.14	sgCtrl	1	0	0	0.367	14.3543	20.3988	75	64	0.852	99.25	29	119	5	-0.367	6.04455
1050	2_11	28.7	24.88	2.14	sgCtrl	1	0	0	0.40175	14.756	20.3988	81.75	71.75	0.8765	162	75	120	5	-0.40175	5.6428
1051	2_11	28.7	24.88	2.14	sgCtrl	1	1.1392	0	0.48375	15.2398	21.538	98.25	88.25	0.895	1107.25	741.25	121	5	0.65545	6.29825
1052	2_11	28.7	24.88	2.14	sgCtrl	1	2.2072	0	0.57975	15.8195	23.7452	116.5	109.25	0.9375	670.25	436.25	122	5	1.62745	7.9257
1029	2_11	28.7	24.88	2.14	sgCtrl	0	0.3916	0	0.50325	16.3227	24.1368	100.5	96	0.953	670.5	430.25	123	5	-0.11165	7.81405
1030	2_11	28.7	24.88	2.14	sgCtrl	0	26.2016	0	0.63325	16.956	50.3384	126.5	121.75	0.96425	1437.25	961	124	5	25.5684	33.3824
1031	2_11	28.7	24.88	2.14	sgCtrl	0	58.9536	0	0.7015	17.6575	109.292	140.5	134.25	0.954	1335.5	813.75	125	5	58.2521	91.6345
1032	2_11	28.7	24.88	2.14	sgCtrl	0	2.5276	0	0.629	18.2865	111.82	125.5	120.25	0.95625	1189.5	814.75	126	5	1.8986	93.5331
1033	2_11	28.7	24.88	2.14	sgCtrl	0	0.0356	0	0.4815	18.768	111.855	96.5	91	0.94125	134.5	48.75	127	5	-0.4459	93.0872
1034	2_11	28.7	24.88	2.14	sgCtrl	0	0.2848	0	0.473	19.241	112.14	94.75	90.25	0.95175	574.5	368.25	128	5	-0.1882	92.899
1035	2_11	28.7	24.88	2.14	sgCtrl	0	1.7088	0	0.56125	19.8023	113.849	112.5	106	0.942	1345	897.5	129	5	1.14755	94.0465
1036	2_11	28.7	24.88	2.14	sgCtrl	0	0	0	0.483	20.2853	113.849	97.25	90	0.92375	219.25	113.5	130	5	-0.483	93.5636
1037	2_11	28.7	24.88	2.14	sgCtrl	0	1.8512	0	0.50875	20.794	115.7	102.75	93.75	0.91475	811.5	515	131	5	1.34245	94.906
1038	2_11	28.7	24.88	2.14	sgCtrl	0	0.3204	0	0.5315	21.3255	116.02	107	99	0.9235	768	504.5	132	5	-0.2111	94.6949
1039	2_11	28.7	24.88	2.14	sgCtrl	0	0	0	0.3995	21.725	116.02	81.5	71.25	0.8805	112.25	33.75	133	5	-0.3995	94.2954
1040	2_11	28.7	24.88	2.14	sgCtrl	0	0.1068	0	0.43625	22.1612	116.127	88.25	79.75	0.8995	754.75	462.75	134	5	-0.32945	93.966
1025	2_11	28.7	24.88	2.14	sgCtrl	1	0	0	0.38425	22.5455	116.127	77.75	69.75	0.895	80.25	41	135	6	-0.38425	93.5817
1026	2_11	28.7	24.88	2.14	sgCtrl	1	0	0	0.33925	22.8848	116.127	69.5	59.5	0.85775	28	2.25	136	6	-0.33925	93.2425
1027	2_11	28.7	24.88	2.14	sgCtrl	1	0	0	0.3425	23.2273	116.127	70.25	59.5	0.84425	100.25	12.5	137	6	-0.3425	92.9
1028	2_11	28.7	24.88	2.14	sgCtrl	1	0	0	0.35475	23.582	116.127	72.5	62	0.85525	111.5	24	138	6	-0.35475	92.5452
1065	2_11	28.7	24.88	2.14	sgCtrl	1	0	0	0.35875	23.9408	116.127	73	64.25	0.87925	165.75	77.75	139	6	-0.35875	92.1864
1066	2_11	28.7	24.88	2.14	sgCtrl	1	0	0	0.333	24.2737	116.127	68.25	58.25	0.856	52.75	7.75	140	6	-0.333	91.8534
1067	2_11	28.7	24.88	2.14	sgCtrl	1	0	0	0.414	24.6878	116.127	84.25	74.25	0.879	418	241	141	6	-0.414	91.4394
1064	2_11	28.7	24.88	2.14	sgCtrl	1	0.9612	0	0.37875	25.0665	117.088	76.5	69	0.89675	364.25	190.5	142	6	0.58245	92.0219
1060	2_11	28.7	24.88	2.14	sgCtrl	1	0	0	0.42	25.4865	117.088	85.25	75.75	0.88825	327.75	170.25	143	6	-0.42	91.6019
1061	2_11	28.7	24.88	2.14	sgCtrl	1	0	0	0.3765	25.863	117.088	76.25	68.75	0.9	81.25	16.25	144	6	-0.3765	91.2254
1062	2_11	28.7	24.88	2.14	sgCtrl	1	4.5212	0	0.51475	26.3777	121.61	104	95.25	0.91575	1303.5	837.75	145	6	4.00645	95.2318
1063	2_11	28.7	24.88	2.14	sgCtrl	1	0.0356	0	0.5245	26.9022	121.645	106	96.75	0.9145	613.75	396	146	6	-0.4889	94.7429
1053	2_11	28.7	24.88	2.14	sgCtrl	0	12.46	0	0.646	27.5482	134.105	129.25	123.5	0.95675	1896.5	1187	147	6	11.814	106.557
1054	2_11	28.7	24.88	2.14	sgCtrl	0	35.422	0	0.68075	28.229	169.527	136.25	130	0.95325	1438.75	799	148	6	34.7413	141.298
1055	2_11	28.7	24.88	2.14	sgCtrl	0	15.7708	0	0.6545	28.8835	185.298	131.25	125	0.9565	1666.75	976.5	149	6	15.1163	156.415
1056	2_11	28.7	24.88	2.14	sgCtrl	0	12.7448	0	0.56775	29.4513	198.043	114.25	107.25	0.93925	548	259.25	150	6	12.177	168.592
1057	2_11	28.7	24.88	2.14	sgCtrl	0	0.4628	0	0.46175	29.913	198.506	92.5	87.75	0.9465	491	292.25	151	6	0.00105	168.593
1058	2_11	28.7	24.88	2.14	sgCtrl	0	10.324	0	0.61425	30.5272	208.83	123	116.25	0.94625	1687	999	152	6	9.70975	178.302
1059	2_11	28.7	24.88	2.14	sgCtrl	0	11.6768	0	0.55675	31.084	220.506	111.75	105	0.94	941.5	443	153	6	11.1201	189.422
1020	2_11	28.7	24.88	2.14	sgCtrl	0	0	0	0.455	31.539	220.506	92.5	82	0.88625	408.5	115.5	154	6	-0.455	188.967
1021	2_11	28.7	24.88	2.14	sgCtrl	0	0.4272	0	0.5505	32.0895	220.934	111.5	101.5	0.9145	1535.5	979.5	155	6	-0.1233	188.844
1022	2_11	28.7	24.88	2.14	sgCtrl	0	0.7476	0	0.516	32.6055	221.681	104.25	95	0.90925	350.75	154.25	156	6	0.2316	189.076
1023	2_11	28.7	24.88	2.14	sgCtrl	0	0	0	0.52325	33.1287	221.681	105.25	97.25	0.923	1260.25	782.75	157	6	-0.52325	188.552
1024	2_11	28.7	24.88	2.14	sgCtrl	0	0	0	0.44	33.5688	221.681	89.75	77.75	0.86325	293.75	158	158	6	-0.44	188.112
1007	2_11	28.7	24.88	2.14	sgCtrl	1	0	0	0.34725	33.916	221.681	71.75	59	0.823	39.75	17.25	159	7	-0.34725	187.765
1008	2_11	28.7	24.88	2.14	sgCtrl	1	0	0	0.33825	34.2542	221.681	69.75	57.5	0.83125	47.75	18	160	7	-0.33825	187.427
1009	2_11	28.7	24.88	2.14	sgCtrl	1	0	0	0.447	34.7013	221.681	91.5	78.5	0.86075	805	455.75	161	7	-0.447	186.98
1010	2_11	28.7	24.88	2.14	sgCtrl	1	0	0	0.3505	35.0517	221.681	72.5	58.25	0.80075	56.5	25	162	7	-0.3505	186.629
1011	2_11	28.7	24.88	2.14	sgCtrl	1	0	0	0.364	35.4158	221.681	75	61.25	0.81375	184	71.75	163	7	-0.364	186.265
1012	2_11	28.7	24.88	2.14	sgCtrl	1	0	0	0.339	35.7548	221.681	69.5	57.75	0.8285	20.25	4	164	7	-0.339	185.926
1013	2_11	28.7	24.88	2.14	sgCtrl	1	0	0	0.37525	36.13	221.681	77.75	62.75	0.80375	118.25	39.5	165	7	-0.37525	185.551
1014	2_11	28.7	24.88	2.14	sgCtrl	1	0	0	0.3835	36.5135	221.681	78.75	67	0.85525	190.25	81	166	7	-0.3835	185.168
1015	2_11	28.7	24.88	2.14	sgCtrl	1	0	0	0.3505	36.864	221.681	71.75	62.25	0.86575	63	21.25	167	7	-0.3505	184.817
1016	2_11	28.7	24.88	2.14	sgCtrl	1	0	0	0.34275	37.2067	221.681	70	60.25	0.85975	136.25	41	168	7	-0.34275	184.474
1017	2_11	28.7	24.88	2.14	sgCtrl	1	0.2848	0	0.48575	37.6925	221.966	98.75	87.75	0.887	855.75	541.25	169	7	-0.20095	184.274
1018	2_11	28.7	24.88	2.14	sgCtrl	1	2.8836	0	0.56375	38.2563	224.85	114.25	103.25	0.90475	1952.5	1315.5	170	7	2.31985	186.593
995	2_11	28.7	24.88	2.14	sgCtrl	0	0.1424	0	0.54775	38.804	224.992	110.5	102	0.9275	359.25	196	171	7	-0.40535	186.188
996	2_11	28.7	24.88	2.14	sgCtrl	0	1.1392	0	0.5725	39.3765	226.131	114.75	109.25	0.95025	1473.25	984.25	172	7	0.5667	186.755
997	2_11	28.7	24.88	2.14	sgCtrl	0	1.4952	0	0.63325	40.0097	227.626	127.5	118.5	0.929	2212.25	1545	173	7	0.86195	187.617
998	2_11	28.7	24.88	2.14	sgCtrl	0	0.3204	0	0.604	40.6138	227.947	121.75	112	0.92	1720.75	1165	174	7	-0.2836	187.333
999	2_11	28.7	24.88	2.14	sgCtrl	0	0	0	0.5415	41.1553	227.947	109.25	100.5	0.91475	726	466.5	175	7	-0.5415	186.792
1000	2_11	28.7	24.88	2.14	sgCtrl	0	0	0	0.4105	41.5658	227.947	83.75	72.75	0.867	156.75	66.75	176	7	-0.4105	186.381
1001	2_11	28.7	24.88	2.14	sgCtrl	0	0	0	0.45	42.0157	227.947	91.75	80	0.8725	259.75	147.75	177	7	-0.45	185.931
1002	2_11	28.7	24.88	2.14	sgCtrl	0	0	0	0.42725	42.443	227.947	86.5	77.75	0.899	100.5	29	178	7	-0.42725	185.504
1003	2_11	28.7	24.88	2.14	sgCtrl	0	0.4628	0	0.49825	42.9412	228.41	100.75	91	0.90125	1350.75	921	179	7	-0.03545	185.468
1004	2_11	28.7	24.88	2.14	sgCtrl	0	0	0	0.49275	43.434	228.41	99.5	90.75	0.91125	354	189.25	180	7	-0.49275	184.976
1005	2_11	28.7	24.88	2.14	sgCtrl	0	0	0	0.38625	43.8203	228.41	78.25	71	0.90425	97.5	32.25	181	7	-0.38625	184.589
1006	2_11	28.7	24.88	2.14	sgCtrl	0	0	0	0.36475	44.185	228.41	74	65	0.87575	73.75	21.75	182	7	-0.36475	184.225
1019	2_11	28.7	24.88	2.14	sgCtrl	1	0	0	0.463	44.648	228.41	94.5	82.75	0.87525	888.25	544.25	183	8	-0.463	183.762
1112	2_12	29.1	23.63	3.13	sgCtrl	1	0	0	0.3345	0.25025	0	67.5	61	0.901	55.75	11.75	87	4	-0.3345	-0.25025
1113	2_12	29.1	23.63	3.13	sgCtrl	1	0	0	0.34125	0.5915	0	70.25	58.5	0.833	108	41.5	88	4	-0.34125	-0.5915
1114	2_12	29.1	23.63	3.13	sgCtrl	1	0.4628	0	0.37825	0.96975	0.4628	78.25	62.5	0.79775	304.75	150.75	89	4	0.08455	-0.50695
1115	2_12	29.1	23.63	3.13	sgCtrl	1	0.0356	0	0.40825	1.378	0.4984	84	70.5	0.84425	435.5	255.5	90	4	-0.37265	-0.8796
1116	2_12	29.1	23.63	3.13	sgCtrl	1	0	0	0.3465	1.7245	0.4984	71	60.5	0.85025	129.25	26.25	91	4	-0.3465	-1.2261
1077	2_12	29.1	23.63	3.13	sgCtrl	1	0.7832	0	0.3875	2.112	1.2816	80	66.25	0.82625	836.5	511.25	92	4	0.3957	-0.8304
1078	2_12	29.1	23.63	3.13	sgCtrl	1	0.8544	0	0.45825	2.57025	2.136	93.25	82.5	0.883	1355.75	853.5	93	4	0.39615	-0.43425
1079	2_12	29.1	23.63	3.13	sgCtrl	1	0.178	0	0.376667	2.683	2.314	77.3333	65.6667	0.849667	844.5	531.5	94	4	-0.198667	-0.369
1080	2_12	29.1	23.63	3.13	sgCtrl	1	0	0	0.39125	NA	2.314	81.75	62.25	0.761	99.25	20.75	95	4	-0.39125	NA
1081	2_12	29.1	23.63	3.13	sgCtrl	1	1.068	0	0.40375	NA	3.382	84	66.25	0.794	145.25	64.75	96	4	0.66425	NA
1082	2_12	29.1	23.63	3.13	sgCtrl	1	0.356	0	0.42325	NA	3.738	86.75	73.75	0.84825	332.25	192	97	4	-0.06725	NA
1083	2_12	29.1	23.63	3.13	sgCtrl	1	1.7088	0	0.487	NA	5.4468	99.25	87.25	0.8795	537.25	308.5	98	4	1.2218	NA
1073	2_12	29.1	23.63	3.13	sgCtrl	0	1.6732	0	0.50125	NA	7.12	100.75	94.25	0.93525	399.25	222.25	99	4	1.17195	NA
1074	2_12	29.1	23.63	3.13	sgCtrl	0	2.4564	0	0.49175	NA	9.5764	98	94.75	0.96425	569	361.75	100	4	1.96465	NA
1075	2_12	29.1	23.63	3.13	sgCtrl	0	1.1748	0	0.57175	NA	10.7512	114.25	109.75	0.959	1058.25	740.25	101	4	0.60305	NA
1076	2_12	29.1	23.63	3.13	sgCtrl	0	0	0	0.46675	NA	10.7512	93.75	88.25	0.93875	108.5	44.75	102	4	-0.46675	NA
1068	2_12	29.1	23.63	3.13	sgCtrl	0	2.3496	0	0.459	NA	13.1008	92	86.75	0.9435	235.25	121.5	103	4	1.8906	NA
1069	2_12	29.1	23.63	3.13	sgCtrl	0	0	0	0.455	NA	13.1008	91.75	84.75	0.92325	253	125.25	104	4	-0.455	NA
1070	2_12	29.1	23.63	3.13	sgCtrl	0	1.78	0	0.4495	NA	14.8808	90.5	83.25	0.91675	191.25	76.5	105	4	1.3305	NA
1071	2_12	29.1	23.63	3.13	sgCtrl	0	0.9256	0	0.436	NA	15.8064	88.25	80.75	0.91675	242	113.5	106	4	0.4896	NA
1072	2_12	29.1	23.63	3.13	sgCtrl	0	1.5664	0	0.53425	NA	17.3728	107.25	100.5	0.93525	1397.25	986.5	107	4	1.03215	NA
1109	2_12	29.1	23.63	3.13	sgCtrl	0	0.0712	0	0.52525	NA	17.444	105.75	97.75	0.9225	1164.25	765.75	108	4	-0.45405	NA
1110	2_12	29.1	23.63	3.13	sgCtrl	0	0	0	0.377	NA	17.444	77.25	66	0.85775	70.25	35.5	109	4	-0.377	NA
1111	2_12	29.1	23.63	3.13	sgCtrl	0	0	0	0.32725	NA	17.444	67.75	55.5	0.81925	28.75	1.75	110	4	-0.32725	NA
1096	2_12	29.1	23.63	3.13	sgCtrl	1	0.8544	0	0.4095	NA	18.2984	84	71.25	0.85125	311.75	179.25	111	5	0.4449	NA
1097	2_12	29.1	23.63	3.13	sgCtrl	1	0.0356	0	0.3145	NA	18.334	64.25	55.25	0.864	37.75	4	112	5	-0.2789	NA
1098	2_12	29.1	23.63	3.13	sgCtrl	1	1.1392	0	0.3575	NA	19.4732	73.5	60.75	0.821	134.25	59	113	5	0.7817	NA
1099	2_12	29.1	23.63	3.13	sgCtrl	1	0	0	0.3335	NA	19.4732	68.25	58.5	0.86175	11.5	1.5	114	5	-0.3335	NA
1100	2_12	29.1	23.63	3.13	sgCtrl	1	0.2136	0	0.362	NA	19.6868	73.75	63.5	0.85825	104.5	48.75	115	5	-0.1484	NA
1101	2_12	29.1	23.63	3.13	sgCtrl	1	0.8544	0	0.33175	NA	20.5412	68	57.75	0.84875	35.5	11.25	116	5	0.52265	NA
1102	2_12	29.1	23.63	3.13	sgCtrl	1	0.0356	0	0.36675	NA	20.5768	74.25	67	0.902	193.25	111.75	117	5	-0.33115	NA
1103	2_12	29.1	23.63	3.13	sgCtrl	1	0.712	0	0.3715	NA	21.2888	75.5	66.75	0.8865	166.5	67	118	5	0.3405	NA
1104	2_12	29.1	23.63	3.13	sgCtrl	1	0	0	0.3445	NA	21.2888	69.75	62.5	0.89725	40.75	1	119	5	-0.3445	NA
1105	2_12	29.1	23.63	3.13	sgCtrl	1	0.8544	0	0.39425	NA	22.1432	79.75	72.25	0.90375	131.5	55.25	120	5	0.46015	NA
1106	2_12	29.1	23.63	3.13	sgCtrl	1	1.2816	0	0.42875	NA	23.4248	86.5	80.25	0.9305	262.5	136.75	121	5	0.85285	NA
1107	2_12	29.1	23.63	3.13	sgCtrl	1	1.7088	0	0.535	NA	25.1336	107.5	101.25	0.9415	1044	717	122	5	1.1738	NA
1084	2_12	29.1	23.63	3.13	sgCtrl	0	1.9936	0	0.49425	NA	27.1272	98.5	95.75	0.97025	489	316.75	123	5	1.49935	NA
1085	2_12	29.1	23.63	3.13	sgCtrl	0	1.4596	0	0.5595	NA	28.5868	111.25	109.5	0.98375	1132.25	752.5	124	5	0.9001	NA
1086	2_12	29.1	23.63	3.13	sgCtrl	0	0.4984	0	0.46325	NA	29.0852	92.25	90	0.97275	213	96.5	125	5	0.03515	NA
1087	2_12	29.1	23.63	3.13	sgCtrl	0	1.068	0	0.43575	NA	30.1532	87.25	83.25	0.95175	145.25	60.75	126	5	0.63225	NA
1088	2_12	29.1	23.63	3.13	sgCtrl	0	10.9648	0	0.5305	NA	41.118	105.25	104	0.9855	1238.75	849.25	127	5	10.4343	NA
1089	2_12	29.1	23.63	3.13	sgCtrl	0	0.0356	0	0.43925	NA	41.1536	88.5	82.5	0.93375	78.25	32.5	128	5	-0.40365	NA
1090	2_12	29.1	23.63	3.13	sgCtrl	0	0	0	0.41125	NA	41.1536	83	76	0.916	107.75	26.25	129	5	-0.41125	NA
1091	2_12	29.1	23.63	3.13	sgCtrl	0	0	0	0.45475	NA	41.1536	91.25	85.75	0.939	455	306.25	130	5	-0.45475	NA
1092	2_12	29.1	23.63	3.13	sgCtrl	0	0.1424	0	0.47775	NA	41.296	96	90.25	0.93825	1028	722.25	131	5	-0.33535	NA
1093	2_12	29.1	23.63	3.13	sgCtrl	0	0.2848	0	0.49975	NA	41.5808	100	95.5	0.954	1014	665.5	132	5	-0.21495	NA
1094	2_12	29.1	23.63	3.13	sgCtrl	0	0	0	0.36625	NA	41.5808	74	67.5	0.90925	127.25	56.75	133	5	-0.36625	NA
1095	2_12	29.1	23.63	3.13	sgCtrl	0	0	0	0.379	NA	41.5808	77	68.25	0.88725	278.75	143.5	134	5	-0.379	NA
1121	2_12	29.1	23.63	3.13	sgCtrl	1	0	0	0.34725	NA	41.5808	70.75	61.25	0.86525	98.25	21.75	135	6	-0.34725	NA
1122	2_12	29.1	23.63	3.13	sgCtrl	1	0	0	0.357	NA	41.5808	73.75	61.25	0.83275	191.5	118.5	136	6	-0.357	NA
1123	2_12	29.1	23.63	3.13	sgCtrl	1	0	0	0.34675	NA	41.5808	71	60.25	0.8455	130.75	67	137	6	-0.34675	NA
1124	2_12	29.1	23.63	3.13	sgCtrl	1	0	0	0.3335	NA	41.5808	68.75	56.5	0.82125	60.25	12.25	138	6	-0.3335	NA
1125	2_12	29.1	23.63	3.13	sgCtrl	1	0	0	0.328	NA	41.5808	67	57.25	0.85325	64.75	24.5	139	6	-0.328	NA
1126	2_12	29.1	23.63	3.13	sgCtrl	1	0.0712	0	0.33325	NA	41.652	68.75	57	0.83025	232.5	93.25	140	6	-0.26205	NA
1127	2_12	29.1	23.63	3.13	sgCtrl	1	0	0	0.33275	NA	41.652	68.25	57.5	0.83875	33.25	5.25	141	6	-0.33275	NA
1128	2_12	29.1	23.63	3.13	sgCtrl	1	0.0356	0	0.391	NA	41.6876	79.5	70.25	0.8875	312	156.25	142	6	-0.3554	NA
1129	2_12	29.1	23.63	3.13	sgCtrl	1	0	0	0.34075	NA	41.6876	69.5	60.25	0.86475	73.5	12.5	143	6	-0.34075	NA
1130	2_12	29.1	23.63	3.13	sgCtrl	1	0	0	0.3735	NA	41.6876	76	66.5	0.8775	214.5	107.75	144	6	-0.3735	NA
1131	2_12	29.1	23.63	3.13	sgCtrl	1	0	0	0.397	NA	41.6876	81.25	70.25	0.861	268	125.5	145	6	-0.397	NA
1132	2_12	29.1	23.63	3.13	sgCtrl	1	1.6732	0	0.50175	NA	43.3608	101.25	92.75	0.9155	644.5	417.25	146	6	1.17145	NA
1108	2_12	29.1	23.63	3.13	sgCtrl	0	5.4824	0	0.505	NA	48.8432	101.25	96.75	0.952	949	637	147	6	4.9774	NA
1150	2_12	29.1	23.63	3.13	sgCtrl	0	5.1264	0	0.5585	NA	53.9696	111.5	107.25	0.9625	714.25	442.75	148	6	4.5679	NA
1151	2_12	29.1	23.63	3.13	sgCtrl	0	0	0	0.46975	NA	53.9696	93.75	90.5	0.96625	434	256.25	149	6	-0.46975	NA
1152	2_12	29.1	23.63	3.13	sgCtrl	0	0	0	0.40375	NA	53.9696	81	77.25	0.9555	117.25	58.75	150	6	-0.40375	NA
1153	2_12	29.1	23.63	3.13	sgCtrl	0	0	0	0.4055	NA	53.9696	81.25	76.75	0.942	92.25	21	151	6	-0.4055	NA
1154	2_12	29.1	23.63	3.13	sgCtrl	0	0.1068	0	0.42825	NA	54.0764	86	80	0.92725	333.75	160	152	6	-0.32145	NA
1155	2_12	29.1	23.63	3.13	sgCtrl	0	17.8356	0	0.559	NA	71.912	112	107.25	0.958	1254.25	758.5	153	6	17.2766	NA
1156	2_12	29.1	23.63	3.13	sgCtrl	0	14.062	0	0.4845	NA	85.974	97.25	91.75	0.93975	251.75	117	154	6	13.5775	NA
1117	2_12	29.1	23.63	3.13	sgCtrl	0	22.428	0	0.52775	NA	108.402	105.5	100.5	0.95075	1663.25	1004	155	6	21.9002	NA
1118	2_12	29.1	23.63	3.13	sgCtrl	0	10.324	0	0.5585	NA	118.726	112.5	104.75	0.93	2262.25	1517.25	156	6	9.7655	NA
1119	2_12	29.1	23.63	3.13	sgCtrl	0	0	0	0.44575	NA	118.726	90.75	80.25	0.88125	459.25	250.25	157	6	-0.44575	NA
1120	2_12	29.1	23.63	3.13	sgCtrl	0	0.0712	0	0.39275	NA	118.797	80.5	68.25	0.8465	570.5	269.75	158	6	-0.32155	NA
1145	2_12	29.1	23.63	3.13	sgCtrl	1	0	0	0.3515	NA	118.797	72.75	58.75	0.81125	9	1.75	159	7	-0.3515	NA
1146	2_12	29.1	23.63	3.13	sgCtrl	1	0	0	0.34625	NA	118.797	71.75	57.5	0.803	99	28	160	7	-0.34625	NA
1147	2_12	29.1	23.63	3.13	sgCtrl	1	0	0	0.34725	NA	118.797	72.25	57.25	0.797	35.75	0.5	161	7	-0.34725	NA
1148	2_12	29.1	23.63	3.13	sgCtrl	1	0	0	0.3525	NA	118.797	73	59.25	0.81275	69.25	34.75	162	7	-0.3525	NA
1149	2_12	29.1	23.63	3.13	sgCtrl	1	0	0	0.36725	NA	118.797	75.75	62.25	0.82325	175.5	91.25	163	7	-0.36725	NA
1160	2_12	29.1	23.63	3.13	sgCtrl	1	0	0	0.3395	NA	118.797	70.5	55.75	0.789	40.5	2.25	164	7	-0.3395	NA
1161	2_12	29.1	23.63	3.13	sgCtrl	1	0	0	0.34825	NA	118.797	71.5	59.75	0.83325	55.25	16.25	165	7	-0.34825	NA
1158	2_12	29.1	23.63	3.13	sgCtrl	1	0	0	0.3565	NA	118.797	73.25	61.75	0.8465	80.75	18.75	166	7	-0.3565	NA
1159	2_12	29.1	23.63	3.13	sgCtrl	1	0	0	0.3435	NA	118.797	70.75	59	0.83525	26.5	10.25	167	7	-0.3435	NA
1163	2_12	29.1	23.63	3.13	sgCtrl	1	0	0	0.372	NA	118.797	76.25	65.25	0.8555	116.5	45.5	168	7	-0.372	NA
1164	2_12	29.1	23.63	3.13	sgCtrl	1	0	0	0.4345	NA	118.797	88.5	77.25	0.876	788.75	471.5	169	7	-0.4345	NA
1162	2_12	29.1	23.63	3.13	sgCtrl	1	0.0712	0	0.49475	NA	118.868	99.75	91.25	0.9155	1119.25	733.75	170	7	-0.42355	NA
1133	2_12	29.1	23.63	3.13	sgCtrl	0	0	0	0.51425	NA	118.868	103.75	96.5	0.93225	832.5	510	171	7	-0.51425	NA
1134	2_12	29.1	23.63	3.13	sgCtrl	0	1.6376	0	0.4695	NA	120.506	94.5	87.75	0.92875	720	477.5	172	7	1.1681	NA
1135	2_12	29.1	23.63	3.13	sgCtrl	0	1.3172	0	0.6035	NA	121.823	121.5	112.5	0.9235	2286	1687.25	173	7	0.7137	NA
1136	2_12	29.1	23.63	3.13	sgCtrl	0	0.0356	0	0.51225	NA	121.859	103	95	0.924	1361.75	848.75	174	7	-0.47665	NA
1137	2_12	29.1	23.63	3.13	sgCtrl	0	0	0	0.41125	NA	121.859	83.25	75.25	0.9045	417	215	175	7	-0.41125	NA
1138	2_12	29.1	23.63	3.13	sgCtrl	0	0	0	0.38275	NA	121.859	79.25	63.25	0.7995	115.75	58.5	176	7	-0.38275	NA
1139	2_12	29.1	23.63	3.13	sgCtrl	0	0	0	0.3695	NA	121.859	76.25	62	0.8145	58	35.25	177	7	-0.3695	NA
1140	2_12	29.1	23.63	3.13	sgCtrl	0	0	0	0.41175	NA	121.859	84	71.75	0.8515	202.5	108.75	178	7	-0.41175	NA
1141	2_12	29.1	23.63	3.13	sgCtrl	0	0	0	0.4755	NA	121.859	96.25	86.25	0.89625	1517.25	1038.25	179	7	-0.4755	NA
1142	2_12	29.1	23.63	3.13	sgCtrl	0	0	0	0.43325	NA	121.859	87.5	79.75	0.91625	287	150	180	7	-0.43325	NA
1143	2_12	29.1	23.63	3.13	sgCtrl	0	0	0	0.42	NA	121.859	85.25	75.75	0.8855	821	426.75	181	7	-0.42	NA
1144	2_12	29.1	23.63	3.13	sgCtrl	0	0	0	0.379	NA	121.859	77.25	67.25	0.86575	149.25	65	182	7	-0.379	NA
1157	2_12	29.1	23.63	3.13	sgCtrl	1	0	0	0.342	NA	121.859	70.75	57.25	0.805	140.75	71.5	183	8	-0.342	NA
1182	2_13	49.6	28.69	14.8	sgLepr	1	0.8544	0	0.58075	0.45075	0.3916	119.75	98.75	0.8225	866.5	550.5	87	4	0.27365	-0.05915
1183	2_13	49.6	28.69	14.8	sgLepr	1	0	0	0.5105	0.96125	0.3916	105.5	85.5	0.80775	324	188	88	4	-0.5105	-0.56965
1171	2_13	49.6	28.69	14.8	sgLepr	1	0.1424	0	0.48875	1.45	0.534	101.5	80.5	0.79125	134.75	65.75	89	4	-0.34635	-0.916
1172	2_13	49.6	28.69	14.8	sgLepr	1	1.5308	0	0.51125	1.96125	2.0648	105.5	86	0.8145	547.25	311	90	4	1.01955	0.10355
1173	2_13	49.6	28.69	14.8	sgLepr	1	0	0	0.4705	2.43175	2.0648	97.25	78	0.802	73.5	22	91	4	-0.4705	-0.36695
1174	2_13	49.6	28.69	14.8	sgLepr	1	0.712	0	0.497	2.92875	2.7768	103.25	81.25	0.7875	182	78.75	92	4	0.215	-0.15195
1175	2_13	49.6	28.69	14.8	sgLepr	1	0.4628	0	0.54675	3.4755	3.2396	113	92.25	0.81925	451.5	289.5	93	4	-0.08395	-0.2359
1176	2_13	49.6	28.69	14.8	sgLepr	1	1.1036	0	0.5305	4.006	4.3432	109.25	90.25	0.825	216.75	109.5	94	4	0.5731	0.3372
1190	2_13	49.6	28.69	14.8	sgLepr	1	0.356	0	0.49975	4.50575	4.6992	103	84.75	0.82475	176	69	95	4	-0.14375	0.19345
1191	2_13	49.6	28.69	14.8	sgLepr	1	0.0356	0	0.48225	4.988	4.7348	99.75	81.25	0.81475	124.25	42	96	4	-0.44665	-0.2532
1192	2_13	49.6	28.69	14.8	sgLepr	1	3.6668	0	0.61625	5.60425	8.4016	128	101.25	0.79325	541.75	304.5	97	4	3.05055	2.79735
1193	2_13	49.6	28.69	14.8	sgLepr	1	0	0	0.6265	6.23075	8.4016	129.25	105.75	0.8185	338.75	209.75	98	4	-0.6265	2.17085
1197	2_13	49.6	28.69	14.8	sgLepr	0	2.3852	0	0.696	6.92675	10.7868	143.25	118.5	0.82825	905.5	608.5	99	4	1.6892	3.86005
1166	2_13	49.6	28.69	14.8	sgLepr	0	0.6052	0	0.649	7.57575	11.392	133.5	111.25	0.83375	265.5	158.75	100	4	-0.0438	3.81625
1165	2_13	49.6	28.69	14.8	sgLepr	0	0.356	0	0.6215	8.19725	11.748	127	108.25	0.84975	233.75	125.75	101	4	-0.2655	3.55075
1168	2_13	49.6	28.69	14.8	sgLepr	0	2.4564	0	0.67225	8.8695	14.2044	138.25	117.25	0.84875	496	285	102	4	1.78415	5.3349
1169	2_13	49.6	28.69	14.8	sgLepr	0	0	0	0.53925	9.40875	14.2044	110.75	93.5	0.8435	68.5	23	103	4	-0.53925	4.79565
1170	2_13	49.6	28.69	14.8	sgLepr	0	2.2072	0	0.57475	9.9835	16.4116	118.25	98.25	0.83	324.25	161.25	104	4	1.63245	6.4281
1167	2_13	49.6	28.69	14.8	sgLepr	0	0.2492	0	0.60125	10.5847	16.6608	123.75	101.75	0.8235	255	112.5	105	4	-0.35205	6.07605
1177	2_13	49.6	28.69	14.8	sgLepr	0	1.3172	0	0.62675	11.2115	17.978	128.5	108.5	0.8425	757.75	508	106	4	0.69045	6.7665
1178	2_13	49.6	28.69	14.8	sgLepr	0	2.2428	0	0.74875	11.9603	20.2208	153.5	129.75	0.84425	714.5	454	107	4	1.49405	8.26055
1179	2_13	49.6	28.69	14.8	sgLepr	0	1.602	0	0.770667	12.5382	21.8228	158.333	133	0.840333	1375	935.25	108	4	0.831333	9.28455
1180	2_13	49.6	28.69	14.8	sgLepr	0	0.7832	0	0.69875	NA	22.606	144.75	116.5	0.80825	699	404.5	109	4	0.08445	NA
1181	2_13	49.6	28.69	14.8	sgLepr	0	0.2492	0	0.516	NA	22.8552	106.25	86.5	0.81325	94.25	43.25	110	4	-0.2668	NA
1233	2_13	49.6	28.69	14.8	sgLepr	1	1.1392	0	0.54575	NA	23.9944	113	91.25	0.80775	276	166.5	111	5	0.59345	NA
1234	2_13	49.6	28.69	14.8	sgLepr	1	1.4952	0	0.5485	NA	25.4896	113.5	91.75	0.807	901.5	567.25	112	5	0.9467	NA
1235	2_13	49.6	28.69	14.8	sgLepr	1	0	0	0.518	NA	25.4896	107.25	86.25	0.805	168.25	80.5	113	5	-0.518	NA
1236	2_13	49.6	28.69	14.8	sgLepr	1	0.7832	0	0.5085	NA	26.2728	105.5	83.75	0.794	526.5	324	114	5	0.2747	NA
1237	2_13	49.6	28.69	14.8	sgLepr	1	0.6052	0	0.47325	NA	26.878	98.25	78.25	0.7965	108.5	43.25	115	5	0.13195	NA
1198	2_13	49.6	28.69	14.8	sgLepr	1	0.0712	0	0.47625	NA	26.9492	99	78.25	0.7965	44	12	116	5	-0.40505	NA
1199	2_13	49.6	28.69	14.8	sgLepr	1	1.1036	0	0.5495	NA	28.0528	113.75	91.5	0.8025	500	297.5	117	5	0.5541	NA
1200	2_13	49.6	28.69	14.8	sgLepr	1	0	0	0.4735	NA	28.0528	97.5	79.25	0.81225	19.75	3.5	118	5	-0.4735	NA
1201	2_13	49.6	28.69	14.8	sgLepr	1	0	0	0.439	NA	28.0528	91	72.75	0.8	59.5	26.5	119	5	-0.439	NA
1202	2_13	49.6	28.69	14.8	sgLepr	1	1.5308	0	0.484	NA	29.5836	100	81.25	0.8125	137	53	120	5	1.0468	NA
1203	2_13	49.6	28.69	14.8	sgLepr	1	1.8156	0	0.59525	NA	31.3992	122.5	101.75	0.8325	381	199.75	121	5	1.22035	NA
1204	2_13	49.6	28.69	14.8	sgLepr	1	0.7476	0	0.647	NA	32.1468	132.5	113.75	0.858	285.5	143.75	122	5	0.1006	NA
1194	2_13	49.6	28.69	14.8	sgLepr	0	3.3464	0	0.729	NA	35.4932	148.25	130.75	0.881	876.75	587	123	5	2.6174	NA
1195	2_13	49.6	28.69	14.8	sgLepr	0	0.89	0	0.70275	NA	36.3832	143.25	124.25	0.86725	426.25	238	124	5	0.18725	NA
1196	2_13	49.6	28.69	14.8	sgLepr	0	1.6732	0	0.66625	NA	38.0564	135.75	118.5	0.87275	724.75	477.5	125	5	1.00695	NA
1184	2_13	49.6	28.69	14.8	sgLepr	0	2.3496	0	0.7525	NA	40.406	153	134.75	0.88075	841	542	126	5	1.5971	NA
1185	2_13	49.6	28.69	14.8	sgLepr	0	0	0	0.58675	NA	40.406	120	103.5	0.8615	38.5	7.5	127	5	-0.58675	NA
1186	2_13	49.6	28.69	14.8	sgLepr	0	1.78	0	0.65075	NA	42.186	132.5	117	0.88625	996.5	620.25	128	5	1.12925	NA
1187	2_13	49.6	28.69	14.8	sgLepr	0	0.5696	0	0.6635	NA	42.7556	135.5	117	0.8635	938.25	572.25	129	5	-0.0939	NA
1188	2_13	49.6	28.69	14.8	sgLepr	0	0.712	0	0.61675	NA	43.4676	125.5	110.25	0.87875	331	202.75	130	5	0.09525	NA
1189	2_13	49.6	28.69	14.8	sgLepr	0	2.67	0	0.63175	NA	46.1376	129.25	110.25	0.8515	370.25	201.5	131	5	2.03825	NA
1230	2_13	49.6	28.69	14.8	sgLepr	0	3.2752	0	0.77625	NA	49.4128	158.75	135.75	0.85475	1107.5	748.25	132	5	2.49895	NA
1231	2_13	49.6	28.69	14.8	sgLepr	0	0	0	0.60725	NA	49.4128	123.75	107	0.862	266.5	143.75	133	5	-0.60725	NA
1232	2_13	49.6	28.69	14.8	sgLepr	0	0	0	0.5165	NA	49.4128	106	90.25	0.8555	299.75	158.5	134	5	-0.5165	NA
1217	2_13	49.6	28.69	14.8	sgLepr	1	0	0	0.48575	NA	49.4128	99.5	84.75	0.852	255	122.5	135	6	-0.48575	NA
1218	2_13	49.6	28.69	14.8	sgLepr	1	0.6052	0	0.52975	NA	50.018	109	90.5	0.83225	552	311	136	6	0.07545	NA
1219	2_13	49.6	28.69	14.8	sgLepr	1	0	0	0.5095	NA	50.018	105.25	86.25	0.81675	100.75	29.25	137	6	-0.5095	NA
1220	2_13	49.6	28.69	14.8	sgLepr	1	0.89	0	0.489	NA	50.908	101.5	81.5	0.80275	113.75	43.25	138	6	0.401	NA
1221	2_13	49.6	28.69	14.8	sgLepr	1	1.2104	0	0.53725	NA	52.1184	110.75	91.25	0.825	346	198.5	139	6	0.67315	NA
1222	2_13	49.6	28.69	14.8	sgLepr	1	0.0356	0	0.5195	NA	52.154	107.25	87	0.8125	226.75	134.5	140	6	-0.4839	NA
1223	2_13	49.6	28.69	14.8	sgLepr	1	0.7832	0	0.46425	NA	52.9372	95.75	78.5	0.821	223	110.75	141	6	0.31895	NA
1224	2_13	49.6	28.69	14.8	sgLepr	1	0	0	0.4755	NA	52.9372	98.25	80.25	0.81775	124.25	39.75	142	6	-0.4755	NA
1225	2_13	49.6	28.69	14.8	sgLepr	1	0.178	0	0.49875	NA	53.1152	103.75	81.5	0.77925	94.25	39	143	6	-0.32075	NA
1226	2_13	49.6	28.69	14.8	sgLepr	1	1.5664	0	0.486	NA	54.6816	101	79.25	0.78425	93.75	42	144	6	1.0804	NA
1227	2_13	49.6	28.69	14.8	sgLepr	1	1.1392	0	0.61	NA	55.8208	125.25	105.75	0.8435	566.5	340.5	145	6	0.5292	NA
1228	2_13	49.6	28.69	14.8	sgLepr	1	2.5988	0	0.6725	NA	58.4196	137.5	118.75	0.865	269.5	137	146	6	1.9263	NA
1205	2_13	49.6	28.69	14.8	sgLepr	0	1.6376	0	0.5855	NA	60.0572	119.25	104	0.87525	114.25	45.5	147	6	1.0521	NA
1206	2_13	49.6	28.69	14.8	sgLepr	0	1.1392	0	0.753	NA	61.1964	153	135.75	0.887	815.25	527	148	6	0.3862	NA
1207	2_13	49.6	28.69	14.8	sgLepr	0	3.7736	0	0.722	NA	64.97	146.5	131.25	0.89725	611	379.75	149	6	3.0516	NA
1208	2_13	49.6	28.69	14.8	sgLepr	0	0.0712	0	0.6955	NA	65.0412	141.5	126.25	0.8935	574.5	369	150	6	-0.6243	NA
1209	2_13	49.6	28.69	14.8	sgLepr	0	2.2072	0	0.6435	NA	67.2484	130.75	116.75	0.89325	870	583.5	151	6	1.5637	NA
1210	2_13	49.6	28.69	14.8	sgLepr	0	0.2848	0	0.6915	NA	67.5332	140.75	123.5	0.87825	629	393	152	6	-0.4067	NA
1211	2_13	49.6	28.69	14.8	sgLepr	0	0.0356	0	0.562	NA	67.5688	114.5	100.25	0.87775	117.5	60.25	153	6	-0.5264	NA
1212	2_13	49.6	28.69	14.8	sgLepr	0	1.424	0	0.59575	NA	68.9928	121.75	104.75	0.8635	224.5	107.75	154	6	0.82825	NA
1213	2_13	49.6	28.69	14.8	sgLepr	0	2.0648	0	0.66925	NA	71.0576	136.75	116.75	0.8525	460	259.25	155	6	1.39555	NA
1214	2_13	49.6	28.69	14.8	sgLepr	0	2.4208	0	0.746	NA	73.4784	152.5	131	0.858	1418.75	965.25	156	6	1.6748	NA
1215	2_13	49.6	28.69	14.8	sgLepr	0	0.356	0	0.66575	NA	73.8344	135.75	119.25	0.8805	402.75	212.75	157	6	-0.30975	NA
1216	2_13	49.6	28.69	14.8	sgLepr	0	0.1068	0	0.5475	NA	73.9412	111.75	96.25	0.86075	263.25	147	158	6	-0.4407	NA
1242	2_13	49.6	28.69	14.8	sgLepr	1	1.6732	0	0.529	NA	75.6144	108.5	91	0.8405	295.5	184.75	159	7	1.1442	NA
1243	2_13	49.6	28.69	14.8	sgLepr	1	0	0	0.48775	NA	75.6144	100	84.75	0.85	43.75	21	160	7	-0.48775	NA
1244	2_13	49.6	28.69	14.8	sgLepr	1	0	0	0.4415	NA	75.6144	90.5	77.5	0.858	29.75	9	161	7	-0.4415	NA
1245	2_13	49.6	28.69	14.8	sgLepr	1	0.4984	0	0.477	NA	76.1128	99.25	78	0.786	530.5	334	162	7	0.0214	NA
1246	2_13	49.6	28.69	14.8	sgLepr	1	0	0	0.4585	NA	76.1128	95.75	74.25	0.77525	9.75	2	163	7	-0.4585	NA
1247	2_13	49.6	28.69	14.8	sgLepr	1	0.9968	0	0.505	NA	77.1096	105	82.25	0.78375	432.5	228.75	164	7	0.4918	NA
1248	2_13	49.6	28.69	14.8	sgLepr	1	0.2492	0	0.49475	NA	77.3588	102	82.5	0.80825	191.5	40.75	165	7	-0.24555	NA
1249	2_13	49.6	28.69	14.8	sgLepr	1	1.602	0	0.5465	NA	78.9608	113	91.25	0.8075	387.5	224	166	7	1.0555	NA
1250	2_13	49.6	28.69	14.8	sgLepr	1	0	0	0.48975	NA	78.9608	100.5	84.5	0.83875	30.75	8.25	167	7	-0.48975	NA
1251	2_13	49.6	28.69	14.8	sgLepr	1	3.2396	0	0.497	NA	82.2004	103.25	81.5	0.789	151	60.25	168	7	2.7426	NA
1252	2_13	49.6	28.69	14.8	sgLepr	1	0.712	0	0.59825	NA	82.9124	124.25	98	0.7845	515	324	169	7	0.11375	NA
1253	2_13	49.6	28.69	14.8	sgLepr	1	0.534	0	0.6705	NA	83.4464	137.75	116	0.84325	552.5	324.25	170	7	-0.1365	NA
1229	2_13	49.6	28.69	14.8	sgLepr	0	3.7024	0	0.64875	NA	87.1488	133.25	111.5	0.8375	256	128.5	171	7	3.05365	NA
1258	2_13	49.6	28.69	14.8	sgLepr	0	0.4272	0	0.6325	NA	87.576	129.5	110.75	0.854	372.75	233.75	172	7	-0.2053	NA
1255	2_13	49.6	28.69	14.8	sgLepr	0	0	0	0.58475	NA	87.576	119.25	103.25	0.8685	187.5	93.25	173	7	-0.58475	NA
1256	2_13	49.6	28.69	14.8	sgLepr	0	4.0228	0	0.683	NA	91.5988	139	122.333	0.881333	729.5	466.5	174	7	3.3398	NA
1257	2_13	49.6	28.69	14.8	sgLepr	0	3.8092	0	0.7275	NA	95.408	149.25	126.25	0.84475	639.25	400.25	175	7	3.0817	NA
1261	2_13	49.6	28.69	14.8	sgLepr	0	0.0712	0	0.601	NA	95.4792	124	101.75	0.823	329.5	190	176	7	-0.5298	NA
1259	2_13	49.6	28.69	14.8	sgLepr	0	0	0	0.505	NA	95.4792	103.25	88.5	0.86325	83.25	25.25	177	7	-0.505	NA
1260	2_13	49.6	28.69	14.8	sgLepr	0	3.5956	0	0.58275	NA	99.0748	120.25	97.5	0.8065	330.75	186.25	178	7	3.01285	NA
1238	2_13	49.6	28.69	14.8	sgLepr	0	0.9968	0	0.69	NA	100.072	142.25	117.5	0.82325	687.5	414.25	179	7	0.3068	NA
1239	2_13	49.6	28.69	14.8	sgLepr	0	0.1068	0	0.7435	NA	100.178	153.25	126.75	0.8295	902.75	603.25	180	7	-0.6367	NA
1240	2_13	49.6	28.69	14.8	sgLepr	0	0.0356	0	0.63525	NA	100.214	130.5	109	0.83275	304.25	179	181	7	-0.59965	NA
1241	2_13	49.6	28.69	14.8	sgLepr	0	0	0	0.4625	NA	100.214	95.25	78.25	0.8195	109.25	41.25	182	7	-0.4625	NA
1254	2_13	49.6	28.69	14.8	sgLepr	1	0	0	0.45125	NA	100.214	93	76.25	0.81725	150.75	63.25	183	8	-0.45125	NA
1347	2_14	27.6	23.01	3.35	sgCtrl	1	0	0	0.3785	0.2845	0	79.25	59.75	0.757	77	16.75	87	4	-0.3785	-0.2845
1348	2_14	27.6	23.01	3.35	sgCtrl	1	0	0	0.34925	0.63375	0	72.25	57.25	0.79225	86.5	16.75	88	4	-0.34925	-0.63375
1349	2_14	27.6	23.01	3.35	sgCtrl	1	0	0	0.4035	1.03725	0	83.75	66.25	0.78925	771.75	491.25	89	4	-0.4035	-1.03725
1350	2_14	27.6	23.01	3.35	sgCtrl	1	0	0	0.35	1.38725	0	73.25	55.75	0.76	94.75	6.75	90	4	-0.35	-1.38725
1351	2_14	27.6	23.01	3.35	sgCtrl	1	0	0	0.32975	1.717	0	68.75	53.75	0.77925	65	12.5	91	4	-0.32975	-1.717
1352	2_14	27.6	23.01	3.35	sgCtrl	1	0	0	0.401	2.118	0	83.25	66.25	0.7945	743.75	417.25	92	4	-0.401	-2.118
1353	2_14	27.6	23.01	3.35	sgCtrl	1	0	0	0.35425	2.47225	0	73.5	58.25	0.79525	40.5	11	93	4	-0.35425	-2.47225
1354	2_14	27.6	23.01	3.35	sgCtrl	1	0	0	0.39825	2.8705	0	82.5	66.25	0.80025	302.25	141.75	94	4	-0.39825	-2.8705
1355	2_14	27.6	23.01	3.35	sgCtrl	1	0	0	0.3325	3.203	0	69.5	54	0.77625	31.25	7	95	4	-0.3325	-3.203
1356	2_14	27.6	23.01	3.35	sgCtrl	1	0	0	0.3545	3.5575	0	74.5	56	0.75375	99.5	35	96	4	-0.3545	-3.5575
1357	2_14	27.6	23.01	3.35	sgCtrl	1	0.2136	0	0.40125	3.95875	0.2136	83.25	65.75	0.79075	446	254	97	4	-0.18765	-3.74515
1358	2_14	27.6	23.01	3.35	sgCtrl	1	0.5696	0	0.46375	4.4225	0.7832	95.5	79	0.828	515	329.25	98	4	0.10585	-3.6393
1335	2_14	27.6	23.01	3.35	sgCtrl	0	0.5696	0	0.474	4.8965	1.3528	97.25	81.75	0.842	731.25	512.25	99	4	0.0956	-3.5437
1336	2_14	27.6	23.01	3.35	sgCtrl	0	2.1716	0	0.416	5.3125	3.5244	85.25	72.5	0.8485	426.5	232.5	100	4	1.7556	-1.7881
1337	2_14	27.6	23.01	3.35	sgCtrl	0	15.842	0	0.572	5.8845	19.3664	117.25	99.5	0.84975	1795.25	1285	101	4	15.27	13.4819
1338	2_14	27.6	23.01	3.35	sgCtrl	0	15.2724	0	0.60025	6.48475	34.6388	123.5	103.25	0.83525	1311.75	832.25	102	4	14.6722	28.1541
1339	2_14	27.6	23.01	3.35	sgCtrl	0	17.8	0	0.5805	7.06525	52.4388	119	100.75	0.8475	1451.5	999	103	4	17.2195	45.3736
1340	2_14	27.6	23.01	3.35	sgCtrl	0	15.308	0	0.51725	7.5825	67.7468	106.25	89	0.83975	749	449.25	104	4	14.7907	60.1643
1341	2_14	27.6	23.01	3.35	sgCtrl	0	22.6772	0	0.47675	8.05925	90.424	98.5	81	0.8245	669.25	372.5	105	4	22.2005	82.3648
1342	2_14	27.6	23.01	3.35	sgCtrl	0	3.5244	0	0.45025	8.5095	93.9484	93.25	75	0.805	681.75	435.75	106	4	3.07415	85.4389
1343	2_14	27.6	23.01	3.35	sgCtrl	0	2.314	0	0.48825	8.99775	96.2624	100.5	83.75	0.83125	1235	843.25	107	4	1.82575	87.2647
1344	2_14	27.6	23.01	3.35	sgCtrl	0	0.0356	0	0.5025	9.50025	96.298	103.25	86.5	0.8365	1421.75	925.75	108	4	-0.4669	86.7977
1345	2_14	27.6	23.01	3.35	sgCtrl	0	0.0356	0	0.445	9.834	96.3336	91.6667	76	0.833	1168.25	725.25	109	4	-0.4094	86.4996
1346	2_14	27.6	23.01	3.35	sgCtrl	0	0	0	0.3795	NA	96.3336	79.5	60.25	0.75625	27.75	4.75	110	4	-0.3795	NA
1290	2_14	27.6	23.01	3.35	sgCtrl	1	0	0	0.33275	NA	96.3336	69	53.75	0.7785	99.75	20.25	111	5	-0.33275	NA
1291	2_14	27.6	23.01	3.35	sgCtrl	1	0	0	0.375	NA	96.3336	78.25	60	0.76475	355.5	184.25	112	5	-0.375	NA
1292	2_14	27.6	23.01	3.35	sgCtrl	1	0	0	0.34	NA	96.3336	71	54	0.7605	83	34.25	113	5	-0.34	NA
1293	2_14	27.6	23.01	3.35	sgCtrl	1	0	0	0.364	NA	96.3336	75.25	60	0.792	254.75	121.25	114	5	-0.364	NA
1294	2_14	27.6	23.01	3.35	sgCtrl	1	0	0	0.3525	NA	96.3336	73.5	56.25	0.7615	230.5	129	115	5	-0.3525	NA
1263	2_14	27.6	23.01	3.35	sgCtrl	1	0	0	0.37275	NA	96.3336	78	59.25	0.75975	155	70	116	5	-0.37275	NA
1264	2_14	27.6	23.01	3.35	sgCtrl	1	0.4628	0	0.35025	NA	96.7964	73.5	55.25	0.7505	77.25	34.5	117	5	0.11255	NA
1262	2_14	27.6	23.01	3.35	sgCtrl	1	0	0	0.34425	NA	96.7964	71.75	55.5	0.76725	174.5	75.5	118	5	-0.34425	NA
1271	2_14	27.6	23.01	3.35	sgCtrl	1	0	0	0.40025	NA	96.7964	82.75	67.25	0.8165	401.75	223.25	119	5	-0.40025	NA
1272	2_14	27.6	23.01	3.35	sgCtrl	1	0	0	0.3395	NA	96.7964	71	54.75	0.7715	44.25	19.5	120	5	-0.3395	NA
1273	2_14	27.6	23.01	3.35	sgCtrl	1	0	0	0.4075	NA	96.7964	85.25	65.75	0.77025	462.75	286.25	121	5	-0.4075	NA
1274	2_14	27.6	23.01	3.35	sgCtrl	1	0	0	0.4365	NA	96.7964	90.25	73.5	0.8155	185.25	82	122	5	-0.4365	NA
1278	2_14	27.6	23.01	3.35	sgCtrl	0	0	0	0.4955	NA	96.7964	101.5	86.5	0.853	1172	827.5	123	5	-0.4955	NA
1279	2_14	27.6	23.01	3.35	sgCtrl	0	0	0	0.41025	NA	96.7964	84.75	69.75	0.8255	202.5	77	124	5	-0.41025	NA
1280	2_14	27.6	23.01	3.35	sgCtrl	0	0.5696	0	0.54475	NA	97.366	111.25	95.5	0.85575	1645	1182.75	125	5	0.02485	NA
1281	2_14	27.6	23.01	3.35	sgCtrl	0	0	0	0.46125	NA	97.366	94.5	80.5	0.85	282.25	174.5	126	5	-0.46125	NA
1282	2_14	27.6	23.01	3.35	sgCtrl	0	0.9968	0	0.4835	NA	98.3628	99	83.75	0.848	1171	805.25	127	5	0.5133	NA
1283	2_14	27.6	23.01	3.35	sgCtrl	0	0	0	0.526	NA	98.3628	107.75	91.5	0.8495	1048	711.5	128	5	-0.526	NA
1284	2_14	27.6	23.01	3.35	sgCtrl	0	0	0	0.41925	NA	98.3628	86	72.5	0.84125	317	189.25	129	5	-0.41925	NA
1285	2_14	27.6	23.01	3.35	sgCtrl	0	0	0	0.43725	NA	98.3628	89.75	76	0.847	279.75	148.5	130	5	-0.43725	NA
1286	2_14	27.6	23.01	3.35	sgCtrl	0	0.0712	0	0.44825	NA	98.434	92.75	75.5	0.81675	453.75	237.25	131	5	-0.37705	NA
1287	2_14	27.6	23.01	3.35	sgCtrl	0	0.7476	0	0.503	NA	99.1816	104	84.75	0.81575	1373.75	912.25	132	5	0.2446	NA
1288	2_14	27.6	23.01	3.35	sgCtrl	0	0	0	0.489	NA	99.1816	99.75	86.5	0.86925	2000.5	1337.25	133	5	-0.489	NA
1289	2_14	27.6	23.01	3.35	sgCtrl	0	0	0	0.41475	NA	99.1816	87.25	64.5	0.74275	128.75	43.25	134	5	-0.41475	NA
1314	2_14	27.6	23.01	3.35	sgCtrl	1	0	0	0.3705	NA	99.1816	77	60	0.776	74	26.25	135	6	-0.3705	NA
1315	2_14	27.6	23.01	3.35	sgCtrl	1	0	0	0.3905	NA	99.1816	80.25	67	0.83575	86.75	40.25	136	6	-0.3905	NA
1316	2_14	27.6	23.01	3.35	sgCtrl	1	0	0	0.37475	NA	99.1816	77.75	62	0.79525	74.75	27.5	137	6	-0.37475	NA
1317	2_14	27.6	23.01	3.35	sgCtrl	1	0	0	0.366	NA	99.1816	75.5	62.75	0.8265	354.5	224.5	138	6	-0.366	NA
1318	2_14	27.6	23.01	3.35	sgCtrl	1	0	0	0.35375	NA	99.1816	74	56	0.75575	39.25	3.75	139	6	-0.35375	NA
1319	2_14	27.6	23.01	3.35	sgCtrl	1	0	0	0.36625	NA	99.1816	76.5	58.5	0.762	168.25	89.5	140	6	-0.36625	NA
1320	2_14	27.6	23.01	3.35	sgCtrl	1	0	0	0.342	NA	99.1816	71.25	55.75	0.78075	57.75	8	141	6	-0.342	NA
1321	2_14	27.6	23.01	3.35	sgCtrl	1	0.3204	0	0.35675	NA	99.502	74	58.5	0.788	231.75	132.75	142	6	-0.03635	NA
1322	2_14	27.6	23.01	3.35	sgCtrl	1	0	0	0.36175	NA	99.502	74.75	61	0.8165	123	50.25	143	6	-0.36175	NA
1323	2_14	27.6	23.01	3.35	sgCtrl	1	0	0	0.3415	NA	99.502	70.75	57	0.80275	46	6.25	144	6	-0.3415	NA
1324	2_14	27.6	23.01	3.35	sgCtrl	1	0.534	0	0.437	NA	100.036	89.5	76.25	0.85025	695	462.5	145	6	0.097	NA
1325	2_14	27.6	23.01	3.35	sgCtrl	1	1.3884	0	0.51225	NA	101.424	104.5	90.75	0.86825	802.5	516.5	146	6	0.87615	NA
1275	2_14	27.6	23.01	3.35	sgCtrl	0	0	0	0.406	NA	101.424	83.25	70.75	0.85425	91.75	33.5	147	6	-0.406	NA
1276	2_14	27.6	23.01	3.35	sgCtrl	0	11.1784	0	0.438	NA	112.603	89.25	78.25	0.87675	575.25	354.5	148	6	10.7404	NA
1277	2_14	27.6	23.01	3.35	sgCtrl	0	16.554	0	0.57375	NA	129.157	116.5	103.75	0.8895	1531.75	1053.5	149	6	15.9802	NA
1265	2_14	27.6	23.01	3.35	sgCtrl	0	9.6476	0	0.57025	NA	138.804	115.25	104.75	0.908	1709.75	1207.5	150	6	9.07735	NA
1266	2_14	27.6	23.01	3.35	sgCtrl	0	24.1724	0	0.564	NA	162.977	114	103.25	0.9035	1089.25	718.25	151	6	23.6084	NA
1267	2_14	27.6	23.01	3.35	sgCtrl	0	1.602	0	0.4535	NA	164.579	92.25	81.5	0.88275	332.75	163.5	152	6	1.1485	NA
1268	2_14	27.6	23.01	3.35	sgCtrl	0	10.7868	0	0.46	NA	175.366	93.5	81.75	0.87025	915	635	153	6	10.3268	NA
1269	2_14	27.6	23.01	3.35	sgCtrl	0	22.8908	0	0.5785	NA	198.256	118.25	102	0.862	1502.5	982	154	6	22.3123	NA
1270	2_14	27.6	23.01	3.35	sgCtrl	0	5.162	0	0.49275	NA	203.418	101.25	85.25	0.841	375.5	189.25	155	6	4.66925	NA
1311	2_14	27.6	23.01	3.35	sgCtrl	0	9.5408	0	0.535	NA	212.959	109.25	93.75	0.8585	1111.5	758.5	156	6	9.0058	NA
1312	2_14	27.6	23.01	3.35	sgCtrl	0	0.0356	0	0.45425	NA	212.995	92.25	82	0.88375	335.5	193.5	157	6	-0.41865	NA
1313	2_14	27.6	23.01	3.35	sgCtrl	0	0	0	0.37875	NA	212.995	77.75	66.5	0.85475	41.5	4.25	158	6	-0.37875	NA
1298	2_14	27.6	23.01	3.35	sgCtrl	1	0	0	0.3765	NA	212.995	76.5	67.5	0.88675	105.75	34.25	159	7	-0.3765	NA
1299	2_14	27.6	23.01	3.35	sgCtrl	1	0	0	0.3905	NA	212.995	80.25	67.25	0.83825	447	243.25	160	7	-0.3905	NA
1300	2_14	27.6	23.01	3.35	sgCtrl	1	0	0	0.39875	NA	212.995	82.25	66.75	0.81175	143.25	65.25	161	7	-0.39875	NA
1301	2_14	27.6	23.01	3.35	sgCtrl	1	0	0	0.36425	NA	212.995	75.75	60	0.78875	47.25	10.25	162	7	-0.36425	NA
1302	2_14	27.6	23.01	3.35	sgCtrl	1	0	0	0.386	NA	212.995	79.5	65.75	0.82925	205.75	82	163	7	-0.386	NA
1303	2_14	27.6	23.01	3.35	sgCtrl	1	0	0	0.3675	NA	212.995	76	60.75	0.79725	28	9.5	164	7	-0.3675	NA
1304	2_14	27.6	23.01	3.35	sgCtrl	1	0	0	0.3555	NA	212.995	73	60.5	0.832	53.25	2.5	165	7	-0.3555	NA
1305	2_14	27.6	23.01	3.35	sgCtrl	1	0	0	0.40575	NA	212.995	83.25	70	0.842	293.75	130.25	166	7	-0.40575	NA
1306	2_14	27.6	23.01	3.35	sgCtrl	1	0	0	0.382	NA	212.995	78.25	67	0.85175	27	1	167	7	-0.382	NA
1307	2_14	27.6	23.01	3.35	sgCtrl	1	0	0	0.39325	NA	212.995	81	67.25	0.834	64.75	17.75	168	7	-0.39325	NA
1308	2_14	27.6	23.01	3.35	sgCtrl	1	0	0	0.436	NA	212.995	90	74.5	0.82725	397.25	235.75	169	7	-0.436	NA
1309	2_14	27.6	23.01	3.35	sgCtrl	1	4.6636	0	0.5285	NA	217.658	108.25	93	0.85975	1695.25	1194.75	170	7	4.1351	NA
1326	2_14	27.6	23.01	3.35	sgCtrl	0	3.204	0	0.5005	NA	220.862	102	89	0.8715	769.75	502	171	7	2.7035	NA
1327	2_14	27.6	23.01	3.35	sgCtrl	0	13.8128	0	0.59625	NA	234.675	122.25	103	0.844	2007.75	1372.25	172	7	13.2165	NA
1328	2_14	27.6	23.01	3.35	sgCtrl	0	2.2784	0	0.596	NA	236.954	121.25	106.75	0.8805	1427.5	973	173	7	1.6824	NA
1329	2_14	27.6	23.01	3.35	sgCtrl	0	1.5308	0	0.501	NA	238.484	102	89.5	0.87875	1199.75	861.75	174	7	1.0298	NA
1330	2_14	27.6	23.01	3.35	sgCtrl	0	2.1004	0	0.60925	NA	240.585	124.5	105.75	0.85125	2246.5	1592.25	175	7	1.49115	NA
1331	2_14	27.6	23.01	3.35	sgCtrl	0	0.178	0	0.55975	NA	240.763	114.5	98.5	0.85925	1349.5	887.25	176	7	-0.38175	NA
1332	2_14	27.6	23.01	3.35	sgCtrl	0	1.3528	0	0.563	NA	242.116	115.75	97	0.83775	1119.25	668.5	177	7	0.7898	NA
1333	2_14	27.6	23.01	3.35	sgCtrl	0	0	0	0.487	NA	242.116	100	84.25	0.8415	150	63	178	7	-0.487	NA
1334	2_14	27.6	23.01	3.35	sgCtrl	0	0	0	0.52025	NA	242.116	106.5	91.5	0.859	1007.75	636.5	179	7	-0.52025	NA
1295	2_14	27.6	23.01	3.35	sgCtrl	0	0	0	0.535	NA	242.116	108.75	96	0.88475	1057	777.25	180	7	-0.535	NA
1296	2_14	27.6	23.01	3.35	sgCtrl	0	0	0	0.44275	NA	242.116	90.75	77.5	0.85625	251	155.25	181	7	-0.44275	NA
1297	2_14	27.6	23.01	3.35	sgCtrl	0	0	0	0.413	NA	242.116	83.75	74.5	0.88975	282.5	122	182	7	-0.413	NA
1310	2_14	27.6	23.01	3.35	sgCtrl	1	0	0	0.459	NA	242.116	93.25	83.5	0.89675	1000.25	608.5	183	8	-0.459	NA
1371	2_2	30.4	25.46	2.62	sgCtrl	1	0.0712	0	0.44575	0.338	0.0712	91.75	75.5	0.82225	130	41.5	87	4	-0.37455	-0.2668
1372	2_2	30.4	25.46	2.62	sgCtrl	1	0.0712	0	0.42175	0.75975	0.1424	87.5	69.75	0.7975	234.25	64	88	4	-0.35055	-0.61735
1373	2_2	30.4	25.46	2.62	sgCtrl	1	0	0	0.418	1.17775	0.1424	86.75	68.75	0.791	96	30.75	89	4	-0.418	-1.03535
1374	2_2	30.4	25.46	2.62	sgCtrl	1	0.4628	0	0.4305	1.60825	0.6052	89.5	70	0.783	408	192.5	90	4	0.0323	-1.00305
1375	2_2	30.4	25.46	2.62	sgCtrl	1	0.0712	0	0.42	2.02825	0.6764	87.25	69.5	0.79725	40.75	8	91	4	-0.3488	-1.35185
1376	2_2	30.4	25.46	2.62	sgCtrl	1	0.7476	0	0.41275	2.441	1.424	85.5	69	0.8095	180	72.5	92	4	0.33485	-1.017
1377	2_2	30.4	25.46	2.62	sgCtrl	1	0	0	0.40625	2.84725	1.424	83.75	70	0.838	176	110.25	93	4	-0.40625	-1.42325
1378	2_2	30.4	25.46	2.62	sgCtrl	1	0.356	0	0.465	3.31225	1.78	95.25	80.75	0.84525	162.25	75.5	94	4	-0.109	-1.53225
1379	2_2	30.4	25.46	2.62	sgCtrl	1	0.2848	0	0.44925	3.7615	2.0648	93.25	74	0.79025	265	98.5	95	4	-0.16445	-1.6967
1380	2_2	30.4	25.46	2.62	sgCtrl	1	0.8544	0	0.453	4.2145	2.9192	94.5	73.75	0.7835	148.25	46	96	4	0.4014	-1.2953
1381	2_2	30.4	25.46	2.62	sgCtrl	1	0.9968	0	0.5465	4.761	3.916	111.75	96	0.85525	1104.25	765.25	97	4	0.4503	-0.845
1382	2_2	30.4	25.46	2.62	sgCtrl	1	1.7444	0	0.60275	5.36375	5.6604	122	110.75	0.90925	944.5	617.75	98	4	1.14165	0.29665
1359	2_2	30.4	25.46	2.62	sgCtrl	0	0.7832	0	0.5925	5.95625	6.4436	119.25	110.5	0.925	1530.25	1083.5	99	4	0.1907	0.48735
1360	2_2	30.4	25.46	2.62	sgCtrl	0	2.9192	0	0.651	6.60725	9.3628	130.75	123	0.94225	1511.25	1067.25	100	4	2.2682	2.75555
1361	2_2	30.4	25.46	2.62	sgCtrl	0	0.1068	0	0.558	7.16525	9.4696	112.5	103.5	0.919	316	185.5	101	4	-0.4512	2.30435
1362	2_2	30.4	25.46	2.62	sgCtrl	0	0.3204	0	0.491	7.65625	9.79	99.25	90.75	0.916	643.25	414.75	102	4	-0.1706	2.13375
1363	2_2	30.4	25.46	2.62	sgCtrl	0	0.6052	0	0.55675	8.213	10.3952	112	103	0.9175	573.25	392.25	103	4	0.04845	2.1822
1364	2_2	30.4	25.46	2.62	sgCtrl	0	0.6408	0	0.50175	8.71475	11.036	102	89.75	0.878	600.25	394.5	104	4	0.13905	2.32125
1365	2_2	30.4	25.46	2.62	sgCtrl	0	1.6732	0	0.5305	9.24525	12.7092	108	95	0.87975	595.75	401	105	4	1.1427	3.46395
1366	2_2	30.4	25.46	2.62	sgCtrl	0	0.6408	0	0.494	9.73925	13.35	100.5	89.25	0.887	292.75	173	106	4	0.1468	3.61075
1367	2_2	30.4	25.46	2.62	sgCtrl	0	17.6576	0	0.57175	10.311	31.0076	115.75	104.75	0.90425	1758.5	1209.75	107	4	17.0859	20.6966
1368	2_2	30.4	25.46	2.62	sgCtrl	0	2.6344	0	0.573	10.884	33.642	115.5	106	0.9135	949.75	620	108	4	2.0614	22.758
1369	2_2	30.4	25.46	2.62	sgCtrl	0	0	0	0.44875	11.3328	33.642	91	81.25	0.89175	201.25	88.5	109	4	-0.44875	22.3092
1370	2_2	30.4	25.46	2.62	sgCtrl	0	0	0	0.43875	11.7715	33.642	90	76.25	0.851	102.5	37.5	110	4	-0.43875	21.8705
1395	2_2	30.4	25.46	2.62	sgCtrl	1	0	0	0.4075	12.179	33.642	83	72.25	0.8695	448.5	293.25	111	5	-0.4075	21.463
1396	2_2	30.4	25.46	2.62	sgCtrl	1	0	0	0.431	12.61	33.642	87.5	78.5	0.8955	197.5	107	112	5	-0.431	21.032
1397	2_2	30.4	25.46	2.62	sgCtrl	1	0	0	0.444	13.054	33.642	90.75	78.25	0.86025	408.5	215.25	113	5	-0.444	20.588
1398	2_2	30.4	25.46	2.62	sgCtrl	1	0	0	0.40925	13.4633	33.642	84.25	69.75	0.8275	47.75	17.25	114	5	-0.40925	20.1788
1399	2_2	30.4	25.46	2.62	sgCtrl	1	0	0	0.395	13.8582	33.642	80.75	68.75	0.8515	76.75	18.75	115	5	-0.395	19.7838
1400	2_2	30.4	25.46	2.62	sgCtrl	1	0	0	0.3995	14.2577	33.642	81.5	70.75	0.866	299	104.5	116	5	-0.3995	19.3843
1401	2_2	30.4	25.46	2.62	sgCtrl	1	0	0	0.39025	14.648	33.642	79.5	69.25	0.87025	59	21	117	5	-0.39025	18.994
1402	2_2	30.4	25.46	2.62	sgCtrl	1	0	0	0.4035	15.0515	33.642	82.75	69.5	0.83825	91	41	118	5	-0.4035	18.5905
1403	2_2	30.4	25.46	2.62	sgCtrl	1	0	0	0.42225	15.4738	33.642	87	71.25	0.819	276	154.5	119	5	-0.42225	18.1683
1404	2_2	30.4	25.46	2.62	sgCtrl	1	0	0	0.45525	15.929	33.642	93.5	79.75	0.85125	267	161.75	120	5	-0.45525	17.713
1405	2_2	30.4	25.46	2.62	sgCtrl	1	0	0	0.46325	16.3923	33.642	95.5	79.5	0.837	456.25	312.25	121	5	-0.46325	17.2497
1406	2_2	30.4	25.46	2.62	sgCtrl	1	1.4952	0	0.593	16.9853	35.1372	120.25	107.25	0.89075	942.25	599.75	122	5	0.9022	18.1519
1383	2_2	30.4	25.46	2.62	sgCtrl	0	0.178	0	0.55475	17.54	35.3152	111.75	103	0.92075	1100.75	776	123	5	-0.37675	17.7752
1384	2_2	30.4	25.46	2.62	sgCtrl	0	3.4532	0	0.6225	18.1625	38.7684	125	117.75	0.94225	1615.25	1151.75	124	5	2.8307	20.6059
1385	2_2	30.4	25.46	2.62	sgCtrl	0	0.6052	0	0.49575	18.6582	39.3736	99.5	94.25	0.949	760	503.75	125	5	0.10945	20.7154
1386	2_2	30.4	25.46	2.62	sgCtrl	0	6.1588	0	0.58925	19.2475	45.5324	118	113	0.959	1264.25	817.75	126	5	5.56955	26.2849
1387	2_2	30.4	25.46	2.62	sgCtrl	0	0.0356	0	0.48975	19.7372	45.568	98.25	92.75	0.94125	402	221.25	127	5	-0.45415	25.8307
1388	2_2	30.4	25.46	2.62	sgCtrl	0	0	0	0.463	20.2003	45.568	93.5	85.75	0.91925	254.5	149	128	5	-0.463	25.3678
1389	2_2	30.4	25.46	2.62	sgCtrl	0	0	0	0.46275	20.663	45.568	94.25	83	0.88275	314.25	185.75	129	5	-0.46275	24.905
1390	2_2	30.4	25.46	2.62	sgCtrl	0	4.4144	0	0.516	21.179	49.9824	105	93.25	0.88975	807.25	545.5	130	5	3.8984	28.8034
1391	2_2	30.4	25.46	2.62	sgCtrl	0	16.732	0	0.5335	21.7125	66.7144	107.75	98.5	0.912	1254	794	131	5	16.1985	45.0019
1392	2_2	30.4	25.46	2.62	sgCtrl	0	15.2012	0	0.63525	22.3478	81.9156	127.25	121	0.94825	1777.5	1186.5	132	5	14.566	59.5678
1393	2_2	30.4	25.46	2.62	sgCtrl	0	0.2848	0	0.51475	22.8625	82.2004	103.5	97.25	0.94	851.25	485.75	133	5	-0.22995	59.3379
1394	2_2	30.4	25.46	2.62	sgCtrl	0	0	0	0.4295	23.292	82.2004	87	77	0.8835	148.25	72	134	5	-0.4295	58.9084
1419	2_2	30.4	25.46	2.62	sgCtrl	1	0	0	0.36475	23.6567	82.2004	74.25	64.75	0.8705	39	13	135	6	-0.36475	58.5436
1420	2_2	30.4	25.46	2.62	sgCtrl	1	0	0	0.43225	24.089	82.2004	87.75	78.25	0.888	514.75	304.75	136	6	-0.43225	58.1114
1421	2_2	30.4	25.46	2.62	sgCtrl	1	0	0	0.37525	24.4642	82.2004	76	67.75	0.888	51.25	14.75	137	6	-0.37525	57.7362
1422	2_2	30.4	25.46	2.62	sgCtrl	1	0	0	0.37275	24.837	82.2004	76	66	0.867	52.25	5.25	138	6	-0.37275	57.3634
1423	2_2	30.4	25.46	2.62	sgCtrl	1	0	0	0.3695	25.2065	82.2004	75.25	66	0.87525	98.75	23.75	139	6	-0.3695	56.9939
1424	2_2	30.4	25.46	2.62	sgCtrl	1	0	0	0.35025	25.5568	82.2004	71.5	62.25	0.87275	80.75	28.25	140	6	-0.35025	56.6437
1425	2_2	30.4	25.46	2.62	sgCtrl	1	0	0	0.4025	25.9593	82.2004	82	71.75	0.87175	587.5	328.25	141	6	-0.4025	56.2411
1426	2_2	30.4	25.46	2.62	sgCtrl	1	0.0356	0	0.458	26.4172	82.236	93.25	82.25	0.8865	403.5	248.25	142	6	-0.4224	55.8188
1427	2_2	30.4	25.46	2.62	sgCtrl	1	0.0356	0	0.37925	26.7965	82.2716	77	67.25	0.87	55.25	24.25	143	6	-0.34365	55.4751
1428	2_2	30.4	25.46	2.62	sgCtrl	1	0	0	0.39125	27.1878	82.2716	79.75	69.25	0.8685	165.75	58.25	144	6	-0.39125	55.0838
1429	2_2	30.4	25.46	2.62	sgCtrl	1	0.4984	0	0.4745	27.6623	82.77	96.5	85	0.87525	1334	975.5	145	6	0.0239	55.1078
1430	2_2	30.4	25.46	2.62	sgCtrl	1	0.5696	0	0.58675	28.249	83.3396	118.25	109	0.92475	1858.25	1270	146	6	-0.01715	55.0906
1407	2_2	30.4	25.46	2.62	sgCtrl	0	3.5956	0	0.575	28.824	86.9352	115	109.75	0.9495	2085.5	1411.75	147	6	3.0206	58.1112
1408	2_2	30.4	25.46	2.62	sgCtrl	0	0.712	0	0.533	29.357	87.6472	106.75	101.75	0.951	609.75	281.75	148	6	0.179	58.2902
1409	2_2	30.4	25.46	2.62	sgCtrl	0	1.068	0	0.60025	29.9572	88.7152	119.75	115.25	0.96375	2256.5	1631.5	149	6	0.46775	58.758
1410	2_2	30.4	25.46	2.62	sgCtrl	0	0	0	0.53025	30.4875	88.7152	106.5	99.25	0.92775	661	369.25	150	6	-0.53025	58.2277
1411	2_2	30.4	25.46	2.62	sgCtrl	0	0.2848	0	0.51775	31.0053	89	104.25	96.5	0.923	1546.75	1066.25	151	6	-0.23295	57.9948
1412	2_2	30.4	25.46	2.62	sgCtrl	0	0	0	0.47025	31.4755	89	95.25	85.75	0.89775	385	200	152	6	-0.47025	57.5245
1413	2_2	30.4	25.46	2.62	sgCtrl	0	0	0	0.4375	31.913	89	89	78.75	0.8845	611	330.25	153	6	-0.4375	57.087
1414	2_2	30.4	25.46	2.62	sgCtrl	0	0	0	0.4815	32.3945	89	97.75	86.75	0.884	1184.5	746.75	154	6	-0.4815	56.6055
1415	2_2	30.4	25.46	2.62	sgCtrl	0	1.958	0	0.55725	32.9517	90.958	112.5	102.5	0.909	1485.75	999.75	155	6	1.40075	58.0063
1416	2_2	30.4	25.46	2.62	sgCtrl	0	7.1556	0	0.54325	33.495	98.1136	109.25	102.5	0.937	1380.5	919.75	156	6	6.61235	64.6186
1417	2_2	30.4	25.46	2.62	sgCtrl	0	0.0356	0	0.4975	33.9925	98.1492	100.75	90.5	0.8935	876.5	544.25	157	6	-0.4619	64.1567
1418	2_2	30.4	25.46	2.62	sgCtrl	0	0	0	0.42825	34.4207	98.1492	87.75	74.25	0.8475	78.5	41	158	6	-0.42825	63.7285
1443	2_2	30.4	25.46	2.62	sgCtrl	1	0	0	0.43075	34.8515	98.1492	88.25	75.75	0.85575	211.25	74.25	159	7	-0.43075	63.2977
1444	2_2	30.4	25.46	2.62	sgCtrl	1	0	0	0.37675	35.2283	98.1492	76.75	66.5	0.8625	149.5	47.75	160	7	-0.37675	62.9209
1445	2_2	30.4	25.46	2.62	sgCtrl	1	0	0	0.44625	35.6745	98.1492	90.75	79.75	0.87875	651.25	417.5	161	7	-0.44625	62.4747
1446	2_2	30.4	25.46	2.62	sgCtrl	1	0	0	0.4105	36.085	98.1492	84.25	71.5	0.85325	418.5	223	162	7	-0.4105	62.0642
1447	2_2	30.4	25.46	2.62	sgCtrl	1	0	0	0.37975	36.4648	98.1492	78.25	63.5	0.80675	50.5	5.25	163	7	-0.37975	61.6844
1448	2_2	30.4	25.46	2.62	sgCtrl	1	0	0	0.384	36.8488	98.1492	79.5	64.5	0.814	235	71.75	164	7	-0.384	61.3004
1449	2_2	30.4	25.46	2.62	sgCtrl	1	0	0	0.38	37.2287	98.1492	78.75	62.5	0.7925	82.25	35.5	165	7	-0.38	60.9205
1450	2_2	30.4	25.46	2.62	sgCtrl	1	0	0	0.367	37.5958	98.1492	75.5	63	0.8345	15.75	4.75	166	7	-0.367	60.5534
1451	2_2	30.4	25.46	2.62	sgCtrl	1	0	0	0.4485	38.0442	98.1492	91.5	79.25	0.86475	550.75	289.75	167	7	-0.4485	60.105
1452	2_2	30.4	25.46	2.62	sgCtrl	1	0	0	0.41925	38.4635	98.1492	85.5	74	0.866	128.75	45.75	168	7	-0.41925	59.6857
1453	2_2	30.4	25.46	2.62	sgCtrl	1	6.6216	0	0.504	38.9675	104.771	101.75	92.5	0.9065	1463.25	983.5	169	7	6.1176	65.8033
1454	2_2	30.4	25.46	2.62	sgCtrl	1	3.4532	0	0.59025	39.5577	108.224	119.75	107.25	0.8955	1121.25	694.5	170	7	2.86295	68.6663
1431	2_2	30.4	25.46	2.62	sgCtrl	0	4.9128	0	0.58175	40.1395	113.137	117.25	108	0.92	1189.75	816.5	171	7	4.33105	72.9973
1432	2_2	30.4	25.46	2.62	sgCtrl	0	9.3628	0	0.57525	40.7148	122.5	115.75	107.25	0.9275	1686	1194.25	172	7	8.78755	81.7849
1433	2_2	30.4	25.46	2.62	sgCtrl	0	21.5736	0	0.62175	41.3365	144.073	125.25	115.75	0.92325	1386.75	969	173	7	20.9519	102.737
1434	2_2	30.4	25.46	2.62	sgCtrl	0	5.7316	0	0.608	41.9445	149.805	122.5	113.25	0.9235	1781.5	1205.75	174	7	5.1236	107.86
1435	2_2	30.4	25.46	2.62	sgCtrl	0	10.0036	0	0.52775	42.4723	159.808	106.5	96.5	0.903	1219.5	765	175	7	9.47585	117.336
1436	2_2	30.4	25.46	2.62	sgCtrl	0	0	0	0.464	42.9363	159.808	95	81	0.85075	137	57.5	176	7	-0.464	116.872
1437	2_2	30.4	25.46	2.62	sgCtrl	0	5.874	0	0.5035	43.4397	165.682	103.25	88	0.8515	1180.5	663.75	177	7	5.3705	122.243
1438	2_2	30.4	25.46	2.62	sgCtrl	0	16.1268	0	0.5525	43.9922	181.809	112	99.75	0.88875	1000	622	178	7	15.5743	137.817
1439	2_2	30.4	25.46	2.62	sgCtrl	0	0	0	0.45525	44.4475	181.809	93.5	78.25	0.83625	267.75	88.75	179	7	-0.45525	137.362
1440	2_2	30.4	25.46	2.62	sgCtrl	0	0.6764	0	0.58325	45.0307	182.486	118.5	105	0.88725	2286	1695.75	180	7	0.09315	137.455
1441	2_2	30.4	25.46	2.62	sgCtrl	0	0	0	0.4685	45.4993	182.486	95	85.5	0.89875	262.5	115.5	181	7	-0.4685	136.986
1442	2_2	30.4	25.46	2.62	sgCtrl	0	0	0	0.40575	45.905	182.486	82.5	71.75	0.86625	58.5	25.5	182	7	-0.40575	136.581
1455	2_2	30.4	25.46	2.62	sgCtrl	1	0	0	0.3995	46.3045	182.486	81.75	69.5	0.84975	98.25	48.75	183	8	-0.3995	136.181
1468	2_3	44.7	26.32	13.48	sgLepr	1	0.2848	0	0.758	0.3745	0.2848	152.667	141.667	0.928333	137	50.5	87	4	-0.4732	-0.0897
1469	2_3	44.7	26.32	13.48	sgLepr	1	1.3884	0	NA	NA	1.6732	NA	NA	NA	530.5	265.5	88	4	NA	NA
1470	2_3	44.7	26.32	13.48	sgLepr	1	0	0	0.7855	NA	1.6732	159	143	0.8965	44.5	0	89	4	-0.7855	NA
1471	2_3	44.7	26.32	13.48	sgLepr	1	0.6764	0	NA	NA	2.3496	NA	NA	NA	237	107	90	4	NA	NA
1472	2_3	44.7	26.32	13.48	sgLepr	1	0	0	0.767	NA	2.3496	155.5	140	0.89925	40.5	0	91	4	-0.767	NA
1473	2_3	44.7	26.32	13.48	sgLepr	1	1.8512	0	0.7705	NA	4.2008	155.75	141.25	0.90425	32	9	92	4	1.0807	NA
1474	2_3	44.7	26.32	13.48	sgLepr	1	0	0	0.743	NA	4.2008	150.667	136	0.907333	277	216.5	93	4	-0.743	NA
1475	2_3	44.7	26.32	13.48	sgLepr	1	1.6376	0	0.46325	NA	5.8384	94.75	80.75	0.8545	488.75	310.5	94	4	1.17435	NA
1476	2_3	44.7	26.32	13.48	sgLepr	1	1.7444	0	0.53475	NA	7.5828	110	92.25	0.83925	396.5	251.5	95	4	1.20965	NA
1477	2_3	44.7	26.32	13.48	sgLepr	1	0	0	0.53575	NA	7.5828	108.75	97	0.89075	134.75	49.75	96	4	-0.53575	NA
1478	2_3	44.7	26.32	13.48	sgLepr	1	0.9968	0	0.626	NA	8.5796	126.25	114.5	0.9045	580	386.75	97	4	0.3708	NA
1479	2_3	44.7	26.32	13.48	sgLepr	1	2.492	0	0.7205	NA	11.0716	145.5	133.25	0.9165	559	359.5	98	4	1.7715	NA
1456	2_3	44.7	26.32	13.48	sgLepr	0	3.026	0	0.75375	NA	14.0976	151.25	143.25	0.9485	1046.25	712.25	99	4	2.27225	NA
1457	2_3	44.7	26.32	13.48	sgLepr	0	1.7444	0	0.688	NA	15.842	137.75	131	0.9485	414	234.25	100	4	1.0564	NA
1458	2_3	44.7	26.32	13.48	sgLepr	0	3.4888	0	0.639	NA	19.3308	127.5	122.75	0.962	475	282.25	101	4	2.8498	NA
1459	2_3	44.7	26.32	13.48	sgLepr	0	0.0356	0	0.56	NA	19.3664	112.25	106.25	0.947	118.5	35.5	102	4	-0.5244	NA
1460	2_3	44.7	26.32	13.48	sgLepr	0	0.4984	0	0.583	NA	19.8648	116.75	111.75	0.958	595.75	333.75	103	4	-0.0846	NA
1461	2_3	44.7	26.32	13.48	sgLepr	0	0	0	0.54425	NA	19.8648	109.75	101	0.9205	110.75	38	104	4	-0.54425	NA
1462	2_3	44.7	26.32	13.48	sgLepr	0	0	0	0.4985	NA	19.8648	101.25	89.5	0.885	139	41.25	105	4	-0.4985	NA
1463	2_3	44.7	26.32	13.48	sgLepr	0	1.78	0	0.6295	NA	21.6448	127.75	115	0.902	357.75	211.25	106	4	1.1505	NA
1464	2_3	44.7	26.32	13.48	sgLepr	0	1.602	0	0.6295	NA	23.2468	126.75	118	0.9285	388.25	196.5	107	4	0.9725	NA
1465	2_3	44.7	26.32	13.48	sgLepr	0	2.1716	0	0.7285	NA	25.4184	146.5	137	0.933	926.75	623.75	108	4	1.4431	NA
1466	2_3	44.7	26.32	13.48	sgLepr	0	0.0356	0	0.6415	NA	25.454	129.25	120.25	0.93325	445.5	264.5	109	4	-0.6059	NA
1467	2_3	44.7	26.32	13.48	sgLepr	0	0	0	0.489	NA	25.454	98.25	92.5	0.94025	91.25	43.25	110	4	-0.489	NA
1492	2_3	44.7	26.32	13.48	sgLepr	1	1.2104	0	0.45325	NA	26.6644	91.75	82.25	0.8945	121.5	36.75	111	5	0.75715	NA
1493	2_3	44.7	26.32	13.48	sgLepr	1	0	0	0.494	NA	26.6644	99.75	90.75	0.911	78.5	30	112	5	-0.494	NA
1494	2_3	44.7	26.32	13.48	sgLepr	1	0.8544	0	0.5445	NA	27.5188	109.75	100.25	0.91175	496.75	270.75	113	5	0.3099	NA
1495	2_3	44.7	26.32	13.48	sgLepr	1	0	0	0.46775	NA	27.5188	94	86.75	0.918	82.25	30.25	114	5	-0.46775	NA
1496	2_3	44.7	26.32	13.48	sgLepr	1	0.4984	0	0.48525	NA	28.0172	99.25	85.75	0.864	242.5	126	115	5	0.01315	NA
1497	2_3	44.7	26.32	13.48	sgLepr	1	0	0	0.47625	NA	28.0172	97	86	0.88975	128.75	60	116	5	-0.47625	NA
1498	2_3	44.7	26.32	13.48	sgLepr	1	0	0	0.45825	NA	28.0172	93.75	80.5	0.86225	67.25	19.25	117	5	-0.45825	NA
1499	2_3	44.7	26.32	13.48	sgLepr	1	1.3528	0	0.51875	NA	29.37	106	91.5	0.8635	223.25	110.75	118	5	0.83405	NA
1500	2_3	44.7	26.32	13.48	sgLepr	1	0	0	0.493	NA	29.37	100.5	88.25	0.88125	86.5	22	119	5	-0.493	NA
1501	2_3	44.7	26.32	13.48	sgLepr	1	1.4952	0	0.57175	NA	30.8652	116	104.25	0.8995	301.25	124.25	120	5	0.92345	NA
1502	2_3	44.7	26.32	13.48	sgLepr	1	2.3496	0	0.61875	NA	33.2148	124.5	116.25	0.934	673	382.75	121	5	1.73085	NA
1503	2_3	44.7	26.32	13.48	sgLepr	1	2.9192	0	0.73075	NA	36.134	146.25	140.5	0.96125	1069.25	727.25	122	5	2.18845	NA
1480	2_3	44.7	26.32	13.48	sgLepr	0	2.8124	0	0.724	NA	38.9464	143.75	142	0.98875	662.75	402.25	123	5	2.0884	NA
1481	2_3	44.7	26.32	13.48	sgLepr	0	1.4952	0	0.6885	NA	40.4416	136.5	137	1.0045	1030.75	682.5	124	5	0.8067	NA
1482	2_3	44.7	26.32	13.48	sgLepr	0	0.0356	0	0.601	NA	40.4772	119.25	118.75	0.99775	290.25	162	125	5	-0.5654	NA
1483	2_3	44.7	26.32	13.48	sgLepr	0	1.1036	0	0.5295	NA	41.5808	105	104	0.99	354.5	202.5	126	5	0.5741	NA
1484	2_3	44.7	26.32	13.48	sgLepr	0	0.2136	0	0.58625	NA	41.7944	117	114.25	0.97675	302.75	172.75	127	5	-0.37265	NA
1485	2_3	44.7	26.32	13.48	sgLepr	0	0	0	0.48075	NA	41.7944	96.25	91.5	0.94925	42	11	128	5	-0.48075	NA
1486	2_3	44.7	26.32	13.48	sgLepr	0	1.5664	0	0.572	NA	43.3608	115.5	106.25	0.91875	498.75	291.75	129	5	0.9944	NA
1487	2_3	44.7	26.32	13.48	sgLepr	0	0	0	0.56275	NA	43.3608	113.5	105.25	0.92725	88.75	29	130	5	-0.56275	NA
1488	2_3	44.7	26.32	13.48	sgLepr	0	3.8804	0	0.6625	NA	47.2412	133	125	0.93875	716.75	412	131	5	3.2179	NA
1489	2_3	44.7	26.32	13.48	sgLepr	0	1.6732	0	0.71825	NA	48.9144	143.25	138.25	0.9625	1187.75	838.5	132	5	0.95495	NA
1490	2_3	44.7	26.32	13.48	sgLepr	0	2.4564	0	0.66	NA	51.3708	131.667	128.667	0.976333	671.25	416.75	133	5	1.7964	NA
1491	2_3	44.7	26.32	13.48	sgLepr	0	0	0	0.51225	NA	51.3708	101.5	101.75	1.0005	225.75	127	134	5	-0.51225	NA
1516	2_3	44.7	26.32	13.48	sgLepr	1	0	0	0.4605	NA	51.3708	91.5	90.25	0.986	9	0.5	135	6	-0.4605	NA
1517	2_3	44.7	26.32	13.48	sgLepr	1	0.0356	0	0.52575	NA	51.4064	105	101.5	0.9645	376	206.5	136	6	-0.49015	NA
1518	2_3	44.7	26.32	13.48	sgLepr	1	0	0	0.46125	NA	51.4064	92	89.5	0.97175	160.75	49.5	137	6	-0.46125	NA
1519	2_3	44.7	26.32	13.48	sgLepr	1	0	0	0.465	NA	51.4064	92.75	89.5	0.964	200.25	93	138	6	-0.465	NA
1520	2_3	44.7	26.32	13.48	sgLepr	1	0.356	0	0.462	NA	51.7624	93	86	0.923	48	25.25	139	6	-0.106	NA
1521	2_3	44.7	26.32	13.48	sgLepr	1	0.9612	0	0.52975	NA	52.7236	107	97.75	0.91075	288.5	138.25	140	6	0.43145	NA
1522	2_3	44.7	26.32	13.48	sgLepr	1	0	0	0.43025	NA	52.7236	87	80	0.92275	32.75	9.25	141	6	-0.43025	NA
1523	2_3	44.7	26.32	13.48	sgLepr	1	1.4596	0	0.48175	NA	54.1832	97.75	86.75	0.88775	166	68.25	142	6	0.97785	NA
1524	2_3	44.7	26.32	13.48	sgLepr	1	0.0356	0	0.49725	NA	54.2188	100.5	91.75	0.91125	206.25	106.25	143	6	-0.46165	NA
1525	2_3	44.7	26.32	13.48	sgLepr	1	0	0	0.49975	NA	54.2188	100	95.5	0.95775	95.5	24.75	144	6	-0.49975	NA
1526	2_3	44.7	26.32	13.48	sgLepr	1	4.1296	0	0.651	NA	58.3484	130.75	122.75	0.94	851.5	551.75	145	6	3.4786	NA
1527	2_3	44.7	26.32	13.48	sgLepr	1	3.382	0	0.7015	NA	61.7304	139.75	136.25	0.97425	746.25	470.25	146	6	2.6805	NA
1504	2_3	44.7	26.32	13.48	sgLepr	0	3.6312	0	0.7545	NA	65.3616	150	147.75	0.989	985.25	647.75	147	6	2.8767	NA
1505	2_3	44.7	26.32	13.48	sgLepr	0	0	0	0.5605	NA	65.3616	111.25	110.5	0.9925	117.75	55.25	148	6	-0.5605	NA
1506	2_3	44.7	26.32	13.48	sgLepr	0	0	0	0.583	NA	65.3616	115.25	116.5	1.01	816.5	534.75	149	6	-0.583	NA
1507	2_3	44.7	26.32	13.48	sgLepr	0	4.5212	0	0.703	NA	69.8828	139.75	139	0.995	675.75	427.5	150	6	3.8182	NA
1508	2_3	44.7	26.32	13.48	sgLepr	0	0	0	0.519	NA	69.8828	103.25	101.5	0.98225	21.5	9.5	151	6	-0.519	NA
1509	2_3	44.7	26.32	13.48	sgLepr	0	0	0	0.50025	NA	69.8828	100	96.5	0.96525	98.5	38.25	152	6	-0.50025	NA
1510	2_3	44.7	26.32	13.48	sgLepr	0	3.4888	0	0.59575	NA	73.3716	119.5	114	0.95325	601	374	153	6	2.89305	NA
1511	2_3	44.7	26.32	13.48	sgLepr	0	2.5632	0	0.62275	NA	75.9348	124.75	119	0.955	246.25	129.25	154	6	1.94045	NA
1512	2_3	44.7	26.32	13.48	sgLepr	0	2.5276	0	0.7145	NA	78.4624	142.75	137	0.95825	703	459	155	6	1.8131	NA
1513	2_3	44.7	26.32	13.48	sgLepr	0	10.4664	0	0.717667	NA	88.9288	143.333	138.333	0.965667	1104.25	757.75	156	6	9.74873	NA
1514	2_3	44.7	26.32	13.48	sgLepr	0	1.6732	0	0.6645	NA	90.602	133	127.25	0.95625	501.75	324.25	157	6	1.0087	NA
1515	2_3	44.7	26.32	13.48	sgLepr	0	0	0	0.555	NA	90.602	111.25	105.75	0.9515	170.75	90.75	158	6	-0.555	NA
1540	2_3	44.7	26.32	13.48	sgLepr	1	0	0	0.4915	NA	90.602	98.25	94	0.95925	420.25	222	159	7	-0.4915	NA
1541	2_3	44.7	26.32	13.48	sgLepr	1	0	0	0.4755	NA	90.602	96	87.5	0.91325	69	20.25	160	7	-0.4755	NA
1542	2_3	44.7	26.32	13.48	sgLepr	1	0	0	0.52775	NA	90.602	106.75	96.75	0.906	384.25	210.25	161	7	-0.52775	NA
1543	2_3	44.7	26.32	13.48	sgLepr	1	0	0	0.50725	NA	90.602	102.75	92.75	0.89975	149	55.75	162	7	-0.50725	NA
1544	2_3	44.7	26.32	13.48	sgLepr	1	0	0	0.4715	NA	90.602	95.75	85.75	0.895	80.25	28	163	7	-0.4715	NA
1545	2_3	44.7	26.32	13.48	sgLepr	1	0	0	0.4975	NA	90.602	101	90.5	0.895	70.75	30	164	7	-0.4975	NA
1546	2_3	44.7	26.32	13.48	sgLepr	1	0	0	0.50475	NA	90.602	102.75	90.75	0.884	119	44.5	165	7	-0.50475	NA
1547	2_3	44.7	26.32	13.48	sgLepr	1	0	0	0.484	NA	90.602	98	88.25	0.8975	46.25	18	166	7	-0.484	NA
1548	2_3	44.7	26.32	13.48	sgLepr	1	0	0	0.57775	NA	90.602	116.25	106.75	0.9185	427	252	167	7	-0.57775	NA
1549	2_3	44.7	26.32	13.48	sgLepr	1	0	0	0.53875	NA	90.602	108.75	100	0.91875	75.75	28.5	168	7	-0.53875	NA
1550	2_3	44.7	26.32	13.48	sgLepr	1	5.8028	0	0.69475	NA	96.4048	139.75	129.75	0.929	716.75	435.5	169	7	5.10805	NA
1551	2_3	44.7	26.32	13.48	sgLepr	1	1.958	0	0.73475	NA	98.3628	147.5	139	0.9435	750.75	469.75	170	7	1.22325	NA
1528	2_3	44.7	26.32	13.48	sgLepr	0	0.0712	0	0.60325	NA	98.434	120	117.5	0.97625	190.25	82.5	171	7	-0.53205	NA
1529	2_3	44.7	26.32	13.48	sgLepr	0	2.7768	0	0.74925	NA	101.211	149.5	145.75	0.97375	1564.25	1078.25	172	7	2.02755	NA
1530	2_3	44.7	26.32	13.48	sgLepr	0	3.6668	0	0.757	NA	104.878	151.25	145.5	0.96175	1762.5	1184.25	173	7	2.9098	NA
1531	2_3	44.7	26.32	13.48	sgLepr	0	4.1652	0	0.73625	NA	109.043	147	142	0.96425	1051.25	650.5	174	7	3.42895	NA
1532	2_3	44.7	26.32	13.48	sgLepr	0	1.9224	0	0.56675	NA	110.965	113.5	107.5	0.946	297	161	175	7	1.35565	NA
1533	2_3	44.7	26.32	13.48	sgLepr	0	1.6732	0	0.65	NA	112.638	131.25	120.25	0.9165	504	280.5	176	7	1.0232	NA
1534	2_3	44.7	26.32	13.48	sgLepr	0	0	0	0.54725	NA	112.638	111.75	96.75	0.86575	85	20.25	177	7	-0.54725	NA
1535	2_3	44.7	26.32	13.48	sgLepr	0	0	0	0.572	NA	112.638	116	104.25	0.89625	135.75	52	178	7	-0.572	NA
1536	2_3	44.7	26.32	13.48	sgLepr	0	0	0	0.67425	NA	112.638	136.25	124.25	0.91	660.75	401.5	179	7	-0.67425	NA
1537	2_3	44.7	26.32	13.48	sgLepr	0	1.9936	0	0.723	NA	114.632	145	137.25	0.94725	721.25	458.5	180	7	1.2706	NA
1538	2_3	44.7	26.32	13.48	sgLepr	0	0	0	0.5955	NA	114.632	118.75	114.75	0.96325	120.75	52.75	181	7	-0.5955	NA
1539	2_3	44.7	26.32	13.48	sgLepr	0	0.1068	0	0.54	NA	114.739	108	102.75	0.953	237.25	118.75	182	7	-0.4332	NA
1552	2_3	44.7	26.32	13.48	sgLepr	1	0	0	0.574	NA	114.739	114.5	110.75	0.965	390.25	218	183	8	-0.574	NA
1565	2_4	36	25.08	9.88	sgLepr	1	0.0712	0	0.505	0.37425	0.0356	103	89.25	0.86425	1040	628.75	87	4	-0.4338	-0.33865
1566	2_4	36	25.08	9.88	sgLepr	1	0	0	0.43275	0.807	0.0356	88.75	74.25	0.83625	364.75	202.75	88	4	-0.43275	-0.7714
1567	2_4	36	25.08	9.88	sgLepr	1	0	0	0.43325	1.24025	0.0356	89.75	71.75	0.798	62.25	4	89	4	-0.43325	-1.20465
1568	2_4	36	25.08	9.88	sgLepr	1	0.8544	0	0.4545	1.69475	0.89	93.75	77.25	0.82425	240.25	103.5	90	4	0.3999	-0.80475
1569	2_4	36	25.08	9.88	sgLepr	1	0.0712	0	0.41875	2.1135	0.9612	87.25	68	0.78425	29.75	1.75	91	4	-0.34755	-1.1523
1570	2_4	36	25.08	9.88	sgLepr	1	0	0	0.4325	2.546	0.9612	90	72	0.80325	87.75	17.75	92	4	-0.4325	-1.5848
1571	2_4	36	25.08	9.88	sgLepr	1	0	0	0.4435	2.9895	0.9612	91.75	73.75	0.79725	439.25	230.5	93	4	-0.4435	-2.0283
1572	2_4	36	25.08	9.88	sgLepr	1	0.3204	0	0.4555	3.445	1.2816	93.75	78	0.831	193.75	93.75	94	4	-0.1351	-2.1634
1573	2_4	36	25.08	9.88	sgLepr	1	0	0	0.4445	3.8895	1.2816	92	74.25	0.806	145	37.25	95	4	-0.4445	-2.6079
1574	2_4	36	25.08	9.88	sgLepr	1	1.0324	0	0.44525	4.33475	2.314	92	74.75	0.81025	285.5	115	96	4	0.58715	-2.02075
1575	2_4	36	25.08	9.88	sgLepr	1	0.1424	0	0.496	4.83075	2.4564	101	88.5	0.877	505.25	270	97	4	-0.3536	-2.37435
1576	2_4	36	25.08	9.88	sgLepr	1	3.026	0	0.59325	5.424	5.4824	120	109	0.91	1423.75	926.25	98	4	2.43275	0.0584
1553	2_4	36	25.08	9.88	sgLepr	0	1.958	0	0.581	6.005	7.4404	117	108.75	0.93025	702.25	392.75	99	4	1.377	1.4354
1554	2_4	36	25.08	9.88	sgLepr	0	1.7088	0	0.63075	6.63575	9.1492	126.75	118.25	0.9305	1302	857.75	100	4	1.07805	2.51345
1555	2_4	36	25.08	9.88	sgLepr	0	2.5632	0	0.5545	7.19025	11.7124	111.5	104.25	0.9355	834.75	537	101	4	2.0087	4.52215
1556	2_4	36	25.08	9.88	sgLepr	0	1.9224	0	0.62075	7.811	13.6348	125	116	0.92525	1389.75	919.25	102	4	1.30165	5.8238
1557	2_4	36	25.08	9.88	sgLepr	0	1.5308	0	0.54475	8.35575	15.1656	110	100.5	0.91275	1039.5	675.75	103	4	0.98605	6.80985
1558	2_4	36	25.08	9.88	sgLepr	0	0.9968	0	0.50225	8.858	16.1624	102	91.5	0.899	115	56	104	4	0.49455	7.3044
1559	2_4	36	25.08	9.88	sgLepr	0	0	0	0.501	9.359	16.1624	102.5	87.5	0.853	292	160.5	105	4	-0.501	6.8034
1560	2_4	36	25.08	9.88	sgLepr	0	3.8448	0	0.60575	9.96475	20.0072	123.75	107.5	0.8685	984.5	618	106	4	3.23905	10.0425
1561	2_4	36	25.08	9.88	sgLepr	0	8.5796	0	0.64025	10.605	28.5868	129.5	117.75	0.9085	1860.75	1176	107	4	7.93935	17.9818
1562	2_4	36	25.08	9.88	sgLepr	0	2.314	0	0.648	11.253	30.9008	130.5	120.25	0.9215	2180	1440.25	108	4	1.666	19.6478
1563	2_4	36	25.08	9.88	sgLepr	0	2.5276	0	0.60575	11.8588	33.4284	122.25	112	0.9155	1325.75	878.25	109	4	1.92185	21.5696
1564	2_4	36	25.08	9.88	sgLepr	0	0	0	0.42575	12.2845	33.4284	86.5	76.75	0.88525	268.5	66.5	110	4	-0.42575	21.1439
1589	2_4	36	25.08	9.88	sgLepr	1	0	0	0.53325	12.8178	33.4284	108	97.5	0.902	1134	711	111	5	-0.53325	20.6106
1590	2_4	36	25.08	9.88	sgLepr	1	0	0	0.40925	13.227	33.4284	84.25	70.5	0.839	57	7.75	112	5	-0.40925	20.2014
1591	2_4	36	25.08	9.88	sgLepr	1	0.4272	0	0.465	13.692	33.8556	95.75	79.5	0.834	615.5	358.75	113	5	-0.0378	20.1636
1592	2_4	36	25.08	9.88	sgLepr	1	0	0	0.4155	14.1075	33.8556	85.75	69.25	0.80475	49.5	2.5	114	5	-0.4155	19.7481
1593	2_4	36	25.08	9.88	sgLepr	1	0	0	0.44125	14.5488	33.8556	91	74.75	0.82	216.75	107	115	5	-0.44125	19.3069
1594	2_4	36	25.08	9.88	sgLepr	1	0	0	0.4035	14.9522	33.8556	83.75	66.25	0.7955	15.5	0.5	116	5	-0.4035	18.9033
1595	2_4	36	25.08	9.88	sgLepr	1	0	0	0.413	15.3652	33.8556	85.5	68.5	0.79875	50.75	7.25	117	5	-0.413	18.4903
1596	2_4	36	25.08	9.88	sgLepr	1	0	0	0.4625	15.8277	33.8556	95	80.75	0.85275	223.5	85.75	118	5	-0.4625	18.0279
1597	2_4	36	25.08	9.88	sgLepr	1	0	0	0.44125	16.269	33.8556	90	77.75	0.8645	49.25	3.5	119	5	-0.44125	17.5866
1598	2_4	36	25.08	9.88	sgLepr	1	0	0	0.43775	16.7067	33.8556	89.5	77.5	0.86875	45	3	120	5	-0.43775	17.1488
1599	2_4	36	25.08	9.88	sgLepr	1	2.7056	0	0.556	17.2628	36.5612	112.75	100.75	0.89125	1575.5	992.5	121	5	2.1496	19.2984
1600	2_4	36	25.08	9.88	sgLepr	1	2.1716	0	0.58975	17.8525	38.7328	118	113.5	0.96	1420.25	861.25	122	5	1.58185	20.8803
1577	2_4	36	25.08	9.88	sgLepr	0	3.3464	0	0.6325	18.485	42.0792	125.75	122.5	0.97175	703	927.75	123	5	2.7139	23.5942
1578	2_4	36	25.08	9.88	sgLepr	0	2.136	0	0.5875	19.0725	44.2152	117	114.25	0.97525	409	197.333	124	5	1.5485	25.1427
1579	2_4	36	25.08	9.88	sgLepr	0	1.9224	0	0.66025	19.7327	46.1376	131.5	128.25	0.9755	1703.25	1165.75	125	5	1.26215	26.4048
1580	2_4	36	25.08	9.88	sgLepr	0	0.6052	0	0.51075	20.2435	46.7428	103	95.5	0.929	774.75	395	126	5	0.09445	26.4993
1581	2_4	36	25.08	9.88	sgLepr	0	1.7088	0	0.6235	20.867	48.4516	125	118.5	0.949	1703.5	1092	127	5	1.0853	27.5846
1582	2_4	36	25.08	9.88	sgLepr	0	0	0	0.468	21.335	48.4516	94	88	0.93325	123	69	128	5	-0.468	27.1166
1583	2_4	36	25.08	9.88	sgLepr	0	0.712	0	0.51975	21.8547	49.1636	104.5	98.25	0.9395	660	384.75	129	5	0.19225	27.3088
1584	2_4	36	25.08	9.88	sgLepr	0	0.6408	0	0.52875	22.3835	49.8044	106.25	99.25	0.93425	440	248.25	130	5	0.11205	27.4209
1585	2_4	36	25.08	9.88	sgLepr	0	7.476	0	0.6335	23.017	57.2804	126.75	121.5	0.9565	1893.67	1550.25	131	5	6.8425	34.2634
1586	2_4	36	25.08	9.88	sgLepr	0	12.0328	0	0.6935	23.7105	69.3132	139	132	0.95175	2319.5	1599.25	132	5	11.3393	45.6027
1587	2_4	36	25.08	9.88	sgLepr	0	1.6732	0	0.5905	24.301	70.9864	118.25	113.5	0.9605	1294.75	784.75	133	5	1.0827	46.6854
1588	2_4	36	25.08	9.88	sgLepr	0	0	0	0.46725	24.7682	70.9864	94	87	0.92425	755.25	476.25	134	5	-0.46725	46.2182
1612	2_4	36	25.08	9.88	sgLepr	1	0	0	0.457	25.2252	70.9864	92.25	84.25	0.90825	178.25	78.75	135	6	-0.457	45.7612
1613	2_4	36	25.08	9.88	sgLepr	1	0	0	0.38275	25.608	70.9864	78.75	66.25	0.84275	46.25	16.25	136	6	-0.38275	45.3784
1614	2_4	36	25.08	9.88	sgLepr	1	0.2136	0	0.42075	26.0287	71.2	86.5	72.75	0.83825	653.75	339.25	137	6	-0.20715	45.1713
1615	2_4	36	25.08	9.88	sgLepr	1	0	0	0.4655	26.4943	71.2	95	82.25	0.86625	931.5	545.5	138	6	-0.4655	44.7058
1616	2_4	36	25.08	9.88	sgLepr	1	0	0	0.415	26.9093	71.2	85.25	71.5	0.836	94.5	26.25	139	6	-0.415	44.2908
1617	2_4	36	25.08	9.88	sgLepr	1	0	0	0.41625	27.3255	71.2	85	73	0.8635	204.5	89	140	6	-0.41625	43.8745
1618	2_4	36	25.08	9.88	sgLepr	1	0	0	0.40375	27.7293	71.2	82.5	71	0.865	43.75	9.75	141	6	-0.40375	43.4708
1619	2_4	36	25.08	9.88	sgLepr	1	0.2848	0	0.4475	28.1767	71.4848	90.75	80.25	0.8825	601	309.5	142	6	-0.1627	43.3081
1620	2_4	36	25.08	9.88	sgLepr	1	0	0	0.451	28.6277	71.4848	91.5	81.25	0.884	165.5	68.25	143	6	-0.451	42.8571
1621	2_4	36	25.08	9.88	sgLepr	1	0	0	0.43575	29.0635	71.4848	89	76	0.855	49.5	10.5	144	6	-0.43575	42.4213
1622	2_4	36	25.08	9.88	sgLepr	1	0	0	0.50175	29.5652	71.4848	101.5	90.5	0.88875	525.75	284.75	145	6	-0.50175	41.9196
1623	2_4	36	25.08	9.88	sgLepr	1	1.9224	0	0.61275	30.178	73.4072	122.75	116.75	0.9505	1777.75	1178.5	146	6	1.30965	43.2292
1649	2_4	36	25.08	9.88	sgLepr	0	1.6376	0	0.60025	30.7782	75.0448	119.25	117.25	0.98175	1167.75	716	147	6	1.03735	44.2666
1601	2_4	36	25.08	9.88	sgLepr	0	2.5276	0	0.65925	31.4375	77.5724	130.5	129.75	0.99425	2286	1505	148	6	1.86835	46.1349
1602	2_4	36	25.08	9.88	sgLepr	0	0.0356	0	0.5415	31.979	77.608	107.75	105.25	0.97875	290.75	68.5	149	6	-0.5059	45.629
1603	2_4	36	25.08	9.88	sgLepr	0	2.7056	0	0.61975	32.5988	80.3136	123	122.75	0.99975	1898.25	1267.5	150	6	2.08585	47.7148
1604	2_4	36	25.08	9.88	sgLepr	0	0.7832	0	0.53525	33.134	81.0968	106.75	104.75	0.98125	289.5	113.25	151	6	0.24795	47.9628
1605	2_4	36	25.08	9.88	sgLepr	0	0	0	0.44725	33.5812	81.0968	89.25	86.5	0.96825	53.25	21	152	6	-0.44725	47.5155
1606	2_4	36	25.08	9.88	sgLepr	0	1.958	0	0.54325	34.1245	83.0548	108.75	103.75	0.95325	1416.75	918	153	6	1.41475	48.9303
1607	2_4	36	25.08	9.88	sgLepr	0	0	0	0.543	34.6675	83.0548	108.75	103	0.94925	173.5	78.75	154	6	-0.543	48.3873
1608	2_4	36	25.08	9.88	sgLepr	0	4.2008	0	0.64275	35.3103	87.2556	128.75	122.75	0.955	2420.75	1664	155	6	3.55805	51.9453
1609	2_4	36	25.08	9.88	sgLepr	0	3.6668	0	0.65175	35.962	90.9224	130.25	125.5	0.96475	2124.25	1437.25	156	6	3.01505	54.9604
1610	2_4	36	25.08	9.88	sgLepr	0	0.1068	0	0.591	36.553	91.0292	118.25	113.5	0.96075	1123	709.75	157	6	-0.4842	54.4762
1611	2_4	36	25.08	9.88	sgLepr	0	0	0	0.41475	36.9678	91.0292	83.75	76.5	0.91175	119	49	158	6	-0.41475	54.0615
1636	2_4	36	25.08	9.88	sgLepr	1	0.178	0	0.488	37.4558	91.2072	98.75	88.75	0.89825	1268.75	740.75	159	7	-0.31	53.7515
1637	2_4	36	25.08	9.88	sgLepr	1	0	0	0.43825	37.894	91.2072	89.25	78.25	0.871	142.5	65	160	7	-0.43825	53.3132
1638	2_4	36	25.08	9.88	sgLepr	1	0	0	0.42825	38.3222	91.2072	88.25	72.25	0.8145	804	467.5	161	7	-0.42825	52.885
1639	2_4	36	25.08	9.88	sgLepr	1	0.5696	0	0.477	38.7993	91.7768	97.75	82.75	0.84475	204.25	111.75	162	7	0.0926	52.9776
1640	2_4	36	25.08	9.88	sgLepr	1	0.0356	0	0.4085	39.2077	91.8124	84	69.75	0.8315	80.25	16.75	163	7	-0.3729	52.6046
1641	2_4	36	25.08	9.88	sgLepr	1	0	0	0.395	39.6028	91.8124	81.5	67.5	0.83	22	0.75	164	7	-0.395	52.2097
1642	2_4	36	25.08	9.88	sgLepr	1	1.0324	0	0.44925	40.052	92.8448	92.5	77	0.833	194	62.75	165	7	0.58315	52.7928
1643	2_4	36	25.08	9.88	sgLepr	1	0	0	0.42175	40.4738	92.8448	85.25	77	0.9015	17.5	2.5	166	7	-0.42175	52.371
1644	2_4	36	25.08	9.88	sgLepr	1	0	0	0.40625	40.88	92.8448	83.25	70.75	0.85125	47.75	14.75	167	7	-0.40625	51.9648
1645	2_4	36	25.08	9.88	sgLepr	1	0.1068	0	0.44175	41.3218	92.9516	90.75	75.5	0.8315	271.75	87.75	168	7	-0.33495	51.6298
1646	2_4	36	25.08	9.88	sgLepr	1	1.1392	0	0.4685	41.7903	94.0908	96.5	80.75	0.83325	656.75	341.75	169	7	0.6707	52.3006
1647	2_4	36	25.08	9.88	sgLepr	1	1.5664	0	0.5675	42.3578	95.6572	114.5	104.75	0.9115	1092	655.5	170	7	0.9989	53.2995
1624	2_4	36	25.08	9.88	sgLepr	0	2.6344	0	0.60575	42.9635	98.2916	121.5	115	0.9455	467.5	242.25	171	7	2.02865	55.3281
1625	2_4	36	25.08	9.88	sgLepr	0	0.4628	0	0.61225	43.5757	98.7544	122.5	116.75	0.9515	1529.5	835.5	172	7	-0.14945	55.1786
1626	2_4	36	25.08	9.88	sgLepr	0	1.3884	0	0.5895	44.1653	100.143	117.75	113	0.96075	907.25	482.5	173	7	0.7989	55.9776
1627	2_4	36	25.08	9.88	sgLepr	0	0	0	0.5305	44.6957	100.143	106.25	101.5	0.9555	411.25	171.25	174	7	-0.5305	55.447
1628	2_4	36	25.08	9.88	sgLepr	0	3.8448	0	0.6535	45.3492	103.988	130.75	124.75	0.95475	1410.75	873.75	175	7	3.1913	58.6384
1629	2_4	36	25.08	9.88	sgLepr	0	0	0	0.50025	45.8495	103.988	100.25	94.5	0.94375	309.75	117.5	176	7	-0.50025	58.1381
1630	2_4	36	25.08	9.88	sgLepr	0	0	0	0.47875	46.3282	103.988	96.5	89.25	0.925	19.5	1	177	7	-0.47875	57.6594
1631	2_4	36	25.08	9.88	sgLepr	0	0.4984	0	0.50925	46.8375	104.486	103	94	0.91	478	296.25	178	7	-0.01085	57.6485
1632	2_4	36	25.08	9.88	sgLepr	0	5.9096	0	0.6305	47.468	110.396	126.5	118.5	0.93575	1424.75	871.5	179	7	5.2791	62.9276
1633	2_4	36	25.08	9.88	sgLepr	0	1.0324	0	0.64325	48.1112	111.428	129.25	122.5	0.947	1540.5	966	180	7	0.38915	63.3168
1634	2_4	36	25.08	9.88	sgLepr	0	0.1424	0	0.562	48.6733	111.57	112.75	105.5	0.9315	851	478.5	181	7	-0.4196	62.8972
1635	2_4	36	25.08	9.88	sgLepr	0	0	0	0.404	49.0772	111.57	82.25	72.75	0.88375	122	45.75	182	7	-0.404	62.4931
1648	2_4	36	25.08	9.88	sgLepr	1	2.7768	0	0.48175	49.559	114.347	98	86.25	0.8825	695	338.5	183	8	2.29505	64.7882
1661	2_5	29.8	26.24	1.94	sgCtrl	1	0	0	0.433	0.3255	0	89	74	0.828	69	15.25	87	4	-0.433	-0.3255
1662	2_5	29.8	26.24	1.94	sgCtrl	1	0	0	0.48525	0.81075	0	99	85.75	0.86375	991	599.75	88	4	-0.48525	-0.81075
1663	2_5	29.8	26.24	1.94	sgCtrl	1	0	0	0.44425	1.255	0	91	78	0.85575	180.25	106.25	89	4	-0.44425	-1.255
1664	2_5	29.8	26.24	1.94	sgCtrl	1	0	0	0.39675	1.65175	0	81.75	67.75	0.832	62.5	20.75	90	4	-0.39675	-1.65175
1665	2_5	29.8	26.24	1.94	sgCtrl	1	0	0	0.41325	2.065	0	84.5	72.75	0.863	87.25	17	91	4	-0.41325	-2.065
1666	2_5	29.8	26.24	1.94	sgCtrl	1	0	0	0.40025	2.46525	0	82	70.25	0.85575	41.25	11.25	92	4	-0.40025	-2.46525
1667	2_5	29.8	26.24	1.94	sgCtrl	1	0	0	0.476	2.94125	0	97	84.75	0.8715	452.25	264.5	93	4	-0.476	-2.94125
1668	2_5	29.8	26.24	1.94	sgCtrl	1	0	0	0.4445	3.38575	0	90.5	79	0.872	223.25	105	94	4	-0.4445	-3.38575
1682	2_5	29.8	26.24	1.94	sgCtrl	1	0	0	0.394	3.77975	0	80.75	68.75	0.85525	38	17.5	95	4	-0.394	-3.77975
1670	2_5	29.8	26.24	1.94	sgCtrl	1	0	0	0.406	4.18575	0	83	71.75	0.86775	61.5	6.5	96	4	-0.406	-4.18575
1671	2_5	29.8	26.24	1.94	sgCtrl	1	3.026	0	0.50775	4.6935	3.026	103.25	91.75	0.88825	827.75	542.25	97	4	2.51825	-1.6675
1672	2_5	29.8	26.24	1.94	sgCtrl	1	5.874	0	0.64425	5.33775	8.9	129	122	0.94425	948.25	590.25	98	4	5.22975	3.56225
1650	2_5	29.8	26.24	1.94	sgCtrl	0	0.0356	0	0.54925	5.887	8.9356	110	104.75	0.955	253	153.75	99	4	-0.51365	3.0486
1651	2_5	29.8	26.24	1.94	sgCtrl	0	15.0588	0	0.65225	6.53925	23.9944	130.5	125.75	0.96675	1247.5	842.75	100	4	14.4065	17.4551
1652	2_5	29.8	26.24	1.94	sgCtrl	0	17.9424	0	0.68725	7.2265	41.9368	137	133.5	0.9745	1142.75	736.75	101	4	17.2552	34.7103
1656	2_5	29.8	26.24	1.94	sgCtrl	0	22.25	0	0.6585	7.885	64.1868	131.75	126.75	0.9635	1039.5	674.25	102	4	21.5915	56.3018
1653	2_5	29.8	26.24	1.94	sgCtrl	0	20.8972	0	0.5865	8.4715	85.084	117.75	111	0.94425	476.25	293.5	103	4	20.3107	76.6125
1654	2_5	29.8	26.24	1.94	sgCtrl	0	0	0	0.46725	8.93875	85.084	94.25	85.5	0.90125	87	36	104	4	-0.46725	76.1452
1655	2_5	29.8	26.24	1.94	sgCtrl	0	1.1392	0	0.5185	9.45725	86.2232	105.25	93.75	0.88725	614.75	392.25	105	4	0.6207	76.766
1669	2_5	29.8	26.24	1.94	sgCtrl	0	1.602	0	0.5495	10.0068	87.8252	111	102.25	0.922	432.75	263.25	106	4	1.0525	77.8184
1657	2_5	29.8	26.24	1.94	sgCtrl	0	0.534	0	0.6045	10.6113	88.3592	121.25	115.5	0.95475	1716	1174.75	107	4	-0.0705	77.748
1658	2_5	29.8	26.24	1.94	sgCtrl	0	0.178	0	0.63225	11.2435	88.5372	126.5	120.75	0.95375	1338.75	879.25	108	4	-0.45425	77.2937
1659	2_5	29.8	26.24	1.94	sgCtrl	0	0.3916	0	0.5655	11.809	88.9288	113.75	106.25	0.9335	1220.5	786.25	109	4	-0.1739	77.1198
1660	2_5	29.8	26.24	1.94	sgCtrl	0	0	0	0.42275	12.2317	88.9288	86.25	75.5	0.8705	15.25	0.25	110	4	-0.42275	76.697
1685	2_5	29.8	26.24	1.94	sgCtrl	1	0	0	0.401	12.6327	88.9288	82	70	0.84875	64.75	9.5	111	5	-0.401	76.296
1686	2_5	29.8	26.24	1.94	sgCtrl	1	0	0	0.46225	13.095	88.9288	93.5	84.5	0.90425	650.25	373.75	112	5	-0.46225	75.8338
1687	2_5	29.8	26.24	1.94	sgCtrl	1	0	0	0.391	13.486	88.9288	79.75	69.5	0.871	31.5	1	113	5	-0.391	75.4428
1688	2_5	29.8	26.24	1.94	sgCtrl	1	0	0	0.37525	13.8613	88.9288	77.25	64.25	0.82825	96	37.25	114	5	-0.37525	75.0675
1689	2_5	29.8	26.24	1.94	sgCtrl	1	0	0	0.3905	14.2517	88.9288	80.25	67	0.83525	26.5	4	115	5	-0.3905	74.677
1690	2_5	29.8	26.24	1.94	sgCtrl	1	0	0	0.425	14.6768	88.9288	87.25	74.25	0.8525	450.75	253	116	5	-0.425	74.252
1691	2_5	29.8	26.24	1.94	sgCtrl	1	0	0	0.416	15.0928	88.9288	85	73.25	0.8625	159	89	117	5	-0.416	73.836
1692	2_5	29.8	26.24	1.94	sgCtrl	1	0	0	0.382	15.4748	88.9288	78	68.25	0.8765	39.5	4.5	118	5	-0.382	73.454
1693	2_5	29.8	26.24	1.94	sgCtrl	1	0	0	0.4285	15.9032	88.9288	87.25	77	0.87975	260	137.75	119	5	-0.4285	73.0255
1694	2_5	29.8	26.24	1.94	sgCtrl	1	0	0	0.4255	16.3287	88.9288	86.5	77.75	0.90325	83.75	29	120	5	-0.4255	72.6
1695	2_5	29.8	26.24	1.94	sgCtrl	1	0	0	0.49275	16.8215	88.9288	99.75	90	0.901	753.75	462.5	121	5	-0.49275	72.1073
1696	2_5	29.8	26.24	1.94	sgCtrl	1	0	0	0.58375	17.4052	88.9288	117.25	110.75	0.94625	1298.75	897.25	122	5	-0.58375	71.5235
1673	2_5	29.8	26.24	1.94	sgCtrl	0	0	0	0.61675	18.022	88.9288	122.75	119.5	0.9735	886.75	578.25	123	5	-0.61675	70.9068
1674	2_5	29.8	26.24	1.94	sgCtrl	0	0	0	0.5355	18.5575	88.9288	106.25	104.75	0.985	413	256.5	124	5	-0.5355	70.3713
1675	2_5	29.8	26.24	1.94	sgCtrl	0	0.178	0	0.613	19.1705	89.1068	121.75	120.25	0.9885	1752.75	1241.25	125	5	-0.435	69.9363
1676	2_5	29.8	26.24	1.94	sgCtrl	0	1.068	0	0.616	19.7865	90.1748	122.25	121.5	0.9955	897.5	581	126	5	0.452	70.3883
1677	2_5	29.8	26.24	1.94	sgCtrl	0	0.0712	0	0.55875	20.3453	90.246	110.75	109.25	0.98725	960.75	613.5	127	5	-0.48755	69.9008
1678	2_5	29.8	26.24	1.94	sgCtrl	0	0	0	0.4565	20.8017	90.246	90.75	88.25	0.97175	70.75	21.25	128	5	-0.4565	69.4442
1679	2_5	29.8	26.24	1.94	sgCtrl	0	0.0356	0	0.46275	21.2645	90.2816	92.25	89.5	0.9685	134.5	44.25	129	5	-0.42715	69.0171
1680	2_5	29.8	26.24	1.94	sgCtrl	0	0.0356	0	0.585	21.8495	90.3172	116.5	114.25	0.981	1344.75	930	130	5	-0.5494	68.4677
1681	2_5	29.8	26.24	1.94	sgCtrl	0	0.0356	0	0.539	22.3885	90.3528	107.25	105	0.97925	302	167	131	5	-0.5034	67.9643
1722	2_5	29.8	26.24	1.94	sgCtrl	0	0.4628	0	0.60175	22.9902	90.8156	120	117.25	0.97875	1655.25	1132.25	132	5	-0.13895	67.8253
1683	2_5	29.8	26.24	1.94	sgCtrl	0	0.1424	0	0.55	23.5403	90.958	109.5	106.75	0.97625	823	493.75	133	5	-0.4076	67.4177
1684	2_5	29.8	26.24	1.94	sgCtrl	0	0	0	0.40375	23.944	90.958	81	76.5	0.94275	22.5	1	134	5	-0.40375	67.014
1709	2_5	29.8	26.24	1.94	sgCtrl	1	0	0	0.41475	24.3588	90.958	84.25	75.5	0.90025	243	141.25	135	6	-0.41475	66.5992
1710	2_5	29.8	26.24	1.94	sgCtrl	1	0	0	0.47025	24.829	90.958	94.75	88.75	0.938	800.75	493.75	136	6	-0.47025	66.129
1711	2_5	29.8	26.24	1.94	sgCtrl	1	0	0	0.37675	25.2057	90.958	76.25	69.25	0.90525	21.75	1	137	6	-0.37675	65.7523
1712	2_5	29.8	26.24	1.94	sgCtrl	1	0	0	0.3825	25.5882	90.958	77.5	70.25	0.91	79.5	29.25	138	6	-0.3825	65.3697
1713	2_5	29.8	26.24	1.94	sgCtrl	1	0	0	0.39975	25.988	90.958	80.75	72.75	0.90075	402.5	240.75	139	6	-0.39975	64.97
1714	2_5	29.8	26.24	1.94	sgCtrl	1	0	0	0.4275	26.4155	90.958	86	80.25	0.93125	352.75	217.5	140	6	-0.4275	64.5425
1715	2_5	29.8	26.24	1.94	sgCtrl	1	0	0	0.37175	26.7873	90.958	75	69.5	0.9275	64	6.5	141	6	-0.37175	64.1707
1716	2_5	29.8	26.24	1.94	sgCtrl	1	0.2492	0	0.41325	27.2005	91.2072	83.5	76.25	0.921	285.25	155.25	142	6	-0.16405	64.0067
1717	2_5	29.8	26.24	1.94	sgCtrl	1	0.89	0	0.4575	27.658	92.0972	91.5	86.75	0.94975	250	139.5	143	6	0.4325	64.4392
1718	2_5	29.8	26.24	1.94	sgCtrl	1	0	0	0.38825	28.0463	92.0972	77.25	75	0.97425	68	9.25	144	6	-0.38825	64.0509
1719	2_5	29.8	26.24	1.94	sgCtrl	1	1.9936	0	0.50775	28.554	94.0908	101.75	95.5	0.94025	841.75	543	145	6	1.48585	65.5368
1720	2_5	29.8	26.24	1.94	sgCtrl	1	11.1428	0	0.60425	29.1582	105.234	120.5	117.25	0.972	1049.75	681	146	6	10.5386	76.0754
1697	2_5	29.8	26.24	1.94	sgCtrl	0	13.3856	0	0.60475	29.763	118.619	120.25	118.75	0.9865	650	398	147	6	12.7808	88.8562
1698	2_5	29.8	26.24	1.94	sgCtrl	0	9.434	0	0.60425	30.3672	128.053	119.5	120	1.00075	1351.25	900	148	6	8.82975	97.686
1699	2_5	29.8	26.24	1.94	sgCtrl	0	39.4448	0	0.68825	31.0555	167.498	136.75	134.5	0.9825	1157.75	759.5	149	6	38.7565	136.442
1700	2_5	29.8	26.24	1.94	sgCtrl	0	9.9324	0	0.6575	31.713	177.43	130.75	129	0.98775	975	642.75	150	6	9.2749	145.717
1701	2_5	29.8	26.24	1.94	sgCtrl	0	0	0	0.51825	32.2313	177.43	103.5	100	0.9645	154	66.5	151	6	-0.51825	145.199
1702	2_5	29.8	26.24	1.94	sgCtrl	0	0	0	0.47375	32.705	177.43	95.75	87.75	0.9185	180.5	92.25	152	6	-0.47375	144.725
1703	2_5	29.8	26.24	1.94	sgCtrl	0	7.0488	0	0.57225	33.2773	184.479	115	107.75	0.93775	1351.75	922.5	153	6	6.47655	151.202
1704	2_5	29.8	26.24	1.94	sgCtrl	0	5.696	0	0.57775	33.855	190.175	116	109	0.93775	370.5	168.25	154	6	5.11825	156.32
1705	2_5	29.8	26.24	1.94	sgCtrl	0	7.9032	0	0.6265	34.4815	198.078	125.75	118.5	0.9445	1554.75	1055	155	6	7.2767	163.597
1706	2_5	29.8	26.24	1.94	sgCtrl	0	2.0292	0	0.62575	35.1073	200.108	125.25	119.5	0.956	1661.75	1110.75	156	6	1.40345	165
1707	2_5	29.8	26.24	1.94	sgCtrl	0	0	0	0.5365	35.6437	200.108	107.75	101	0.9355	608	388	157	6	-0.5365	164.464
1708	2_5	29.8	26.24	1.94	sgCtrl	0	0	0	0.40925	36.053	200.108	83.25	73.5	0.88425	48	15.75	158	6	-0.40925	164.055
1734	2_5	29.8	26.24	1.94	sgCtrl	1	0	0	0.418	36.471	200.108	85.5	74	0.86625	140	82.25	159	7	-0.418	163.637
1735	2_5	29.8	26.24	1.94	sgCtrl	1	0	0	0.36375	36.8347	200.108	75	62.25	0.83375	68.5	32.5	160	7	-0.36375	163.273
1736	2_5	29.8	26.24	1.94	sgCtrl	1	0	0	0.41175	37.2465	200.108	84.5	71.25	0.84425	184.5	107.75	161	7	-0.41175	162.861
1737	2_5	29.8	26.24	1.94	sgCtrl	1	0	0	0.385	37.6315	200.108	78	70	0.89625	4.75	2.75	162	7	-0.385	162.476
1738	2_5	29.8	26.24	1.94	sgCtrl	1	0	0	0.373	38.0045	200.108	76	65.75	0.8665	92.75	29	163	7	-0.373	162.103
1739	2_5	29.8	26.24	1.94	sgCtrl	1	0	0	0.42675	38.4312	200.108	86.75	77.25	0.89375	547	349.75	164	7	-0.42675	161.676
1740	2_5	29.8	26.24	1.94	sgCtrl	1	0	0	0.35675	38.788	200.108	72.75	63.25	0.86825	18.25	13.5	165	7	-0.35675	161.32
1741	2_5	29.8	26.24	1.94	sgCtrl	1	0	0	0.38075	39.1688	200.108	78.25	65	0.8305	19.75	7.5	166	7	-0.38075	160.939
1742	2_5	29.8	26.24	1.94	sgCtrl	1	0	0	0.42175	39.5905	200.108	86.25	74.25	0.86025	94.25	35	167	7	-0.42175	160.517
1743	2_5	29.8	26.24	1.94	sgCtrl	1	0	0	0.408	39.9985	200.108	83	73	0.878	227.75	130	168	7	-0.408	160.109
1744	2_5	29.8	26.24	1.94	sgCtrl	1	0	0	0.47	40.4685	200.108	95.5	85.25	0.89325	425.25	260.25	169	7	-0.47	159.639
1745	2_5	29.8	26.24	1.94	sgCtrl	1	0.4628	0	0.6105	41.079	200.57	122.75	114.75	0.9345	1515.25	1051.25	170	7	-0.1477	159.491
1721	2_5	29.8	26.24	1.94	sgCtrl	0	0.2848	0	0.56475	41.6437	200.855	112.5	109.75	0.976	792.25	515.25	171	7	-0.27995	159.211
1723	2_5	29.8	26.24	1.94	sgCtrl	0	0.2136	0	0.61375	42.2575	201.069	122.25	119.25	0.978	1205.75	815.5	172	7	-0.40015	158.811
1724	2_5	29.8	26.24	1.94	sgCtrl	0	0.1068	0	0.56425	42.8218	201.176	112.5	108.75	0.9655	418.75	268.75	173	7	-0.45745	158.354
1725	2_5	29.8	26.24	1.94	sgCtrl	0	0.0712	0	0.557	43.3787	201.247	111	107.75	0.9695	1375.5	964.5	174	7	-0.4858	157.868
1726	2_5	29.8	26.24	1.94	sgCtrl	0	0	0	0.5695	43.9483	201.247	113.5	111.25	0.981	308	175.5	175	7	-0.5695	157.299
1727	2_5	29.8	26.24	1.94	sgCtrl	0	0	0	0.4655	44.4138	201.247	92.25	92	1	118.25	72.25	176	7	-0.4655	156.833
1728	2_5	29.8	26.24	1.94	sgCtrl	0	0	0	0.5025	44.9162	201.247	101	94.75	0.937	829	561.5	177	7	-0.5025	156.331
1729	2_5	29.8	26.24	1.94	sgCtrl	0	0	0	0.498	45.4143	201.247	99.25	96.75	0.97475	208.25	121.25	178	7	-0.498	155.833
1730	2_5	29.8	26.24	1.94	sgCtrl	0	0.0356	0	0.54725	45.9615	201.282	109.25	105.75	0.968	1216	804	179	7	-0.51165	155.321
1731	2_5	29.8	26.24	1.94	sgCtrl	0	0	0	0.56225	46.5237	201.282	111.75	110.25	0.98825	681.25	433.75	180	7	-0.56225	154.759
1732	2_5	29.8	26.24	1.94	sgCtrl	0	0.178	0	0.475	46.9988	201.46	94.25	93.75	0.99575	243	144.5	181	7	-0.297	154.462
1733	2_5	29.8	26.24	1.94	sgCtrl	0	0	0	0.4505	47.4492	201.46	89.75	87.75	0.9765	60	16.5	182	7	-0.4505	154.011
1746	2_5	29.8	26.24	1.94	sgCtrl	1	0	0	0.4425	47.8918	201.46	88	85.5	0.9685	312.75	192	183	8	-0.4425	153.569
1759	2_6	31.6	26.26	2.45	sgLepr	1	0	0	0.4205	0.31975	0	85.5	75.5	0.8825	56.25	18.75	87	4	-0.4205	-0.31975
1760	2_6	31.6	26.26	2.45	sgLepr	1	0	0	0.43375	0.7535	0	87.75	79	0.902	492.25	221.5	88	4	-0.43375	-0.7535
1761	2_6	31.6	26.26	2.45	sgLepr	1	0	0	0.429	1.1825	0	87.5	75	0.854	49.25	9.5	89	4	-0.429	-1.1825
1762	2_6	31.6	26.26	2.45	sgLepr	1	0	0	0.41675	1.59925	0	85.5	72.25	0.8455	215.75	95	90	4	-0.41675	-1.59925
1763	2_6	31.6	26.26	2.45	sgLepr	1	0	0	0.387	1.98625	0	79.5	67	0.8465	38.5	7	91	4	-0.387	-1.98625
1764	2_6	31.6	26.26	2.45	sgLepr	1	0	0	0.44175	2.428	0	90.75	75.75	0.8345	715.5	454.5	92	4	-0.44175	-2.428
1765	2_6	31.6	26.26	2.45	sgLepr	1	0	0	0.4395	2.8675	0	90	77	0.858	66	16.75	93	4	-0.4395	-2.8675
1766	2_6	31.6	26.26	2.45	sgLepr	1	0.7832	0	0.4805	3.348	0.7832	98	85.5	0.87325	357	209.5	94	4	0.3027	-2.5648
1767	2_6	31.6	26.26	2.45	sgLepr	1	0	0	0.424	3.772	0.7832	87	74.25	0.85725	45	5	95	4	-0.424	-2.9888
1768	2_6	31.6	26.26	2.45	sgLepr	1	1.6376	0	0.417	4.189	2.4208	85.25	72.75	0.855	141.75	56.5	96	4	1.2206	-1.7682
1769	2_6	31.6	26.26	2.45	sgLepr	1	6.3368	0	0.565	4.754	8.7576	114.25	103.5	0.9035	1188.75	800.75	97	4	5.7718	4.0036
1770	2_6	31.6	26.26	2.45	sgLepr	1	8.0812	0	0.651	5.405	16.8388	130.5	124.5	0.9535	2409.25	1789.75	98	4	7.4302	11.4338
1747	2_6	31.6	26.26	2.45	sgLepr	0	1.9936	0	0.61	6.015	18.8324	122.25	116	0.94975	969	562.5	99	4	1.3836	12.8174
1748	2_6	31.6	26.26	2.45	sgLepr	0	0.0712	0	0.49975	6.51475	18.9036	100	95.5	0.95575	307.25	164.5	100	4	-0.42855	12.3888
1749	2_6	31.6	26.26	2.45	sgLepr	0	1.1748	0	0.46925	6.984	20.0784	93.75	90.25	0.96275	546.75	326.75	101	4	0.70555	13.0944
1750	2_6	31.6	26.26	2.45	sgLepr	0	2.4208	0	0.568	7.552	22.4992	114	107.75	0.945	986.25	673.25	102	4	1.8528	14.9472
1751	2_6	31.6	26.26	2.45	sgLepr	0	0	0	0.48875	8.04075	22.4992	98.25	93	0.949	278.5	147	103	4	-0.48875	14.4584
1752	2_6	31.6	26.26	2.45	sgLepr	0	0.0356	0	0.4575	8.49825	22.5348	92.75	84	0.90575	159	80.75	104	4	-0.4219	14.0366
1753	2_6	31.6	26.26	2.45	sgLepr	0	2.4208	0	0.499	8.99725	24.9556	101	91	0.90275	769.25	441.75	105	4	1.9218	15.9583
1754	2_6	31.6	26.26	2.45	sgLepr	0	5.9452	0	0.50275	9.5	30.9008	101	94.75	0.93925	365.5	202.25	106	4	5.44245	21.4008
1755	2_6	31.6	26.26	2.45	sgLepr	0	7.2268	0	0.63325	10.1333	38.1276	127.25	119.75	0.94325	2306.25	1598.5	107	4	6.59355	27.9944
1756	2_6	31.6	26.26	2.45	sgLepr	0	3.5956	0	0.62425	10.7575	41.7232	125.5	117.5	0.93575	2146	1514.25	108	4	2.97135	30.9657
1757	2_6	31.6	26.26	2.45	sgLepr	0	0	0	0.543	11.3005	41.7232	108.75	103	0.947	1462.5	947.75	109	4	-0.543	30.4227
1758	2_6	31.6	26.26	2.45	sgLepr	0	0	0	0.46	11.7605	41.7232	93.5	82.75	0.87925	380	144.75	110	4	-0.46	29.9627
1783	2_6	31.6	26.26	2.45	sgLepr	1	0	0	0.40225	12.1628	41.7232	81.75	72.75	0.88875	290.25	133.75	111	5	-0.40225	29.5604
1784	2_6	31.6	26.26	2.45	sgLepr	1	0.3204	0	0.3805	12.5433	42.0436	77.25	68.75	0.893	105.25	34.75	112	5	-0.0601	29.5004
1785	2_6	31.6	26.26	2.45	sgLepr	1	0	0	0.439	12.9823	42.0436	88.75	80.5	0.9095	701.25	430.25	113	5	-0.439	29.0614
1786	2_6	31.6	26.26	2.45	sgLepr	1	0	0	0.38825	13.3705	42.0436	79.25	69.75	0.8825	106	4	114	5	-0.38825	28.6731
1787	2_6	31.6	26.26	2.45	sgLepr	1	0	0	0.41425	13.7848	42.0436	83.75	77	0.918	594.25	225	115	5	-0.41425	28.2588
1788	2_6	31.6	26.26	2.45	sgLepr	1	0	0	0.41825	14.203	42.0436	84.25	77.75	0.92175	586	331.75	116	5	-0.41825	27.8406
1789	2_6	31.6	26.26	2.45	sgLepr	1	0	0	0.3955	14.5985	42.0436	80	73	0.91475	155.5	26.75	117	5	-0.3955	27.4451
1790	2_6	31.6	26.26	2.45	sgLepr	1	0	0	0.38975	14.9883	42.0436	79	70.75	0.895	305	86.25	118	5	-0.38975	27.0554
1791	2_6	31.6	26.26	2.45	sgLepr	1	0	0	0.39225	15.3805	42.0436	79	72	0.90975	233	104.5	119	5	-0.39225	26.6631
1792	2_6	31.6	26.26	2.45	sgLepr	1	0	0	0.42125	15.8018	42.0436	85.75	75.5	0.881	57	21	120	5	-0.42125	26.2418
1793	2_6	31.6	26.26	2.45	sgLepr	1	1.3528	0	0.51525	16.317	43.3964	104.75	93	0.8875	1191.5	804.25	121	5	0.83755	27.0794
1794	2_6	31.6	26.26	2.45	sgLepr	1	9.078	0	0.63375	16.9507	52.4744	126.5	122.25	0.96625	2312	1639.25	122	5	8.44425	35.5237
1771	2_6	31.6	26.26	2.45	sgLepr	0	15.6284	0	0.6635	17.6142	68.1028	132.25	128.75	0.973	2025.75	1392.25	123	5	14.9649	50.4885
1772	2_6	31.6	26.26	2.45	sgLepr	0	4.272	0	0.61375	18.228	72.3748	122.25	119.5	0.978	1269.5	845.25	124	5	3.65825	54.1468
1773	2_6	31.6	26.26	2.45	sgLepr	0	0	0	0.4765	18.7045	72.3748	95	93.25	0.9795	620	382.25	125	5	-0.4765	53.6703
1774	2_6	31.6	26.26	2.45	sgLepr	0	0	0	0.4345	19.139	72.3748	87	82.25	0.9445	82.75	24	126	5	-0.4345	53.2358
1775	2_6	31.6	26.26	2.45	sgLepr	0	0	0	0.46325	19.6023	72.3748	93	88	0.9445	489.5	296	127	5	-0.46325	52.7726
1776	2_6	31.6	26.26	2.45	sgLepr	0	0	0	0.43625	20.0385	72.3748	88	80.5	0.91425	103.25	41.5	128	5	-0.43625	52.3363
1777	2_6	31.6	26.26	2.45	sgLepr	0	5.874	0	0.54425	20.5828	78.2488	108.75	104	0.954	1115	716	129	5	5.32975	57.666
1778	2_6	31.6	26.26	2.45	sgLepr	0	0.0356	0	0.4785	21.0613	78.2844	95.75	91.25	0.95375	58.25	28.75	130	5	-0.4429	57.2231
1779	2_6	31.6	26.26	2.45	sgLepr	0	8.9356	0	0.55975	21.621	87.22	111	110	0.98725	1707.25	1153.75	131	5	8.37585	65.599
1780	2_6	31.6	26.26	2.45	sgLepr	0	2.7412	0	0.625	22.246	89.9612	124.75	120	0.9625	2194	1887.5	132	5	2.1162	67.7152
1781	2_6	31.6	26.26	2.45	sgLepr	0	0.0356	0	0.53125	22.7772	89.9968	106	102.25	0.96375	876.5	559.5	133	5	-0.49565	67.2195
1782	2_6	31.6	26.26	2.45	sgLepr	0	0	0	0.37875	23.156	89.9968	77	68	0.881	129.75	41.75	134	5	-0.37875	66.8408
1807	2_6	31.6	26.26	2.45	sgLepr	1	0	0	0.37175	23.5278	89.9968	74.75	69.25	0.92625	87.5	15	135	6	-0.37175	66.469
1808	2_6	31.6	26.26	2.45	sgLepr	1	0	0	0.40575	23.9335	89.9968	81.5	76.75	0.9445	156	65.25	136	6	-0.40575	66.0633
1809	2_6	31.6	26.26	2.45	sgLepr	1	0.0356	0	0.40525	24.3388	90.0324	81.5	76.25	0.93225	525	321.5	137	6	-0.36965	65.6937
1810	2_6	31.6	26.26	2.45	sgLepr	1	0	0	0.40075	24.7395	90.0324	80.25	76.5	0.957	61.5	12.25	138	6	-0.40075	65.2929
1811	2_6	31.6	26.26	2.45	sgLepr	1	0	0	0.36725	25.1068	90.0324	74.5	66	0.88675	50	6.25	139	6	-0.36725	64.9257
1812	2_6	31.6	26.26	2.45	sgLepr	1	0	0	0.393	25.4997	90.0324	80	70.25	0.88225	99.75	39.25	140	6	-0.393	64.5327
1813	2_6	31.6	26.26	2.45	sgLepr	1	0.0712	0	0.40575	25.9055	90.1036	82.5	72.25	0.87575	213.25	99.75	141	6	-0.33455	64.1981
1814	2_6	31.6	26.26	2.45	sgLepr	1	0.9612	0	0.44475	26.3502	91.0648	90.25	80.5	0.89675	362.5	220.25	142	6	0.51645	64.7146
1815	2_6	31.6	26.26	2.45	sgLepr	1	0	0	0.43775	26.788	91.0648	88	81.75	0.931	260.75	125	143	6	-0.43775	64.2768
1816	2_6	31.6	26.26	2.45	sgLepr	1	0	0	0.4245	27.2125	91.0648	85.75	78.25	0.91425	192.75	79.5	144	6	-0.4245	63.8523
1817	2_6	31.6	26.26	2.45	sgLepr	1	3.916	0	0.5105	27.723	94.9808	102	97.25	0.95225	1232.5	795.5	145	6	3.4055	67.2578
1818	2_6	31.6	26.26	2.45	sgLepr	1	0.6764	0	0.587	28.31	95.6572	116.75	114	0.97475	1538	1092.5	146	6	0.0894	67.3472
1795	2_6	31.6	26.26	2.45	sgLepr	0	0.8188	0	0.54375	28.8538	96.476	107.75	107.25	0.99375	1508	1073	147	6	0.27505	67.6222
1796	2_6	31.6	26.26	2.45	sgLepr	0	0.6052	0	0.58275	29.4365	97.0812	116.25	112.5	0.96925	1504	983	148	6	0.02245	67.6447
1797	2_6	31.6	26.26	2.45	sgLepr	0	0.6764	0	0.50675	29.9432	97.7576	101.5	97	0.9575	794.75	451.25	149	6	0.16965	67.8144
1798	2_6	31.6	26.26	2.45	sgLepr	0	0	0	0.41175	30.355	97.7576	83.25	74.5	0.8955	374	196.75	150	6	-0.41175	67.4026
1799	2_6	31.6	26.26	2.45	sgLepr	0	0	0	0.45275	30.8077	97.7576	91.75	81.75	0.89275	105.25	21.25	151	6	-0.45275	66.9498
1800	2_6	31.6	26.26	2.45	sgLepr	0	1.4952	0	0.46425	31.272	99.2528	94.25	84.25	0.8975	477.75	274.75	152	6	1.03095	67.9808
1801	2_6	31.6	26.26	2.45	sgLepr	0	0.6052	0	0.4515	31.7235	99.858	90.75	84.25	0.9255	67.25	27.75	153	6	0.1537	68.1345
1802	2_6	31.6	26.26	2.45	sgLepr	0	1.2816	0	0.45775	32.1812	101.14	91.75	86.75	0.94725	683	431.5	154	6	0.82385	68.9583
1803	2_6	31.6	26.26	2.45	sgLepr	0	2.67	0	0.5685	32.7497	103.81	114	108.75	0.95325	1894.25	1369.75	155	6	2.1015	71.0598
1804	2_6	31.6	26.26	2.45	sgLepr	0	1.4596	0	0.6175	33.3672	105.269	124.25	116.75	0.9415	1283.75	894.75	156	6	0.8421	71.9019
1805	2_6	31.6	26.26	2.45	sgLepr	0	3.9872	0	0.57875	33.946	109.256	116	110.75	0.956	1707	1106	157	6	3.40845	75.3104
1806	2_6	31.6	26.26	2.45	sgLepr	0	0	0	0.45725	34.4032	109.256	91.75	85.75	0.92975	147.25	61.5	158	6	-0.45725	74.8531
1831	2_6	31.6	26.26	2.45	sgLepr	1	2.492	0	0.446	34.8492	111.748	89	84.75	0.9505	859	514.25	159	7	2.046	76.8992
1832	2_6	31.6	26.26	2.45	sgLepr	1	0	0	0.3825	35.2317	111.748	77.5	68.75	0.88125	20.25	4	160	7	-0.3825	76.5166
1833	2_6	31.6	26.26	2.45	sgLepr	1	0	0	0.38275	35.6145	111.748	78.25	67.5	0.8625	8.5	1.75	161	7	-0.38275	76.1339
1834	2_6	31.6	26.26	2.45	sgLepr	1	0	0	0.3985	36.013	111.748	80.5	73	0.904	114.25	38.25	162	7	-0.3985	75.7354
1835	2_6	31.6	26.26	2.45	sgLepr	1	1.6376	0	0.371	36.384	113.386	75.5	66.5	0.88275	13.25	6.25	163	7	1.2666	77.002
1836	2_6	31.6	26.26	2.45	sgLepr	1	0	0	0.3985	36.7825	113.386	81.25	71	0.8765	344.5	216	164	7	-0.3985	76.6035
1837	2_6	31.6	26.26	2.45	sgLepr	1	0	0	0.41325	37.1957	113.386	84	74.25	0.8855	14.25	3	165	7	-0.41325	76.1903
1838	2_6	31.6	26.26	2.45	sgLepr	1	0	0	0.39175	37.5875	113.386	79.75	70.25	0.884	148.25	23.75	166	7	-0.39175	75.7985
1839	2_6	31.6	26.26	2.45	sgLepr	1	0	0	0.38675	37.9742	113.386	79	67.75	0.85775	76.5	19.25	167	7	-0.38675	75.4117
1840	2_6	31.6	26.26	2.45	sgLepr	1	0	0	0.43075	38.405	113.386	88.75	73.25	0.8255	128.25	57.25	168	7	-0.43075	74.981
1841	2_6	31.6	26.26	2.45	sgLepr	1	0.712	0	0.50675	38.9117	114.098	102.5	92.75	0.9035	723.75	454.75	169	7	0.20525	75.1863
1842	2_6	31.6	26.26	2.45	sgLepr	1	0.7476	0	0.554	39.4657	114.846	110.5	107.5	0.977	1109.75	750.5	170	7	0.1936	75.3799
1819	2_6	31.6	26.26	2.45	sgLepr	0	0	0	0.438	39.9038	114.846	87.5	85	0.97075	221.75	136.5	171	7	-0.438	74.9419
1820	2_6	31.6	26.26	2.45	sgLepr	0	4.8772	0	0.57025	40.474	119.723	113.5	110.5	0.971	1056	719.75	172	7	4.30695	79.2488
1821	2_6	31.6	26.26	2.45	sgLepr	0	2.8836	0	0.48125	40.9552	122.606	96.25	92	0.9555	247.75	143.5	173	7	2.40235	81.6512
1822	2_6	31.6	26.26	2.45	sgLepr	0	5.6248	0	0.4445	41.3997	128.231	89.5	83	0.92875	78.25	7.75	174	7	5.1803	86.8315
1823	2_6	31.6	26.26	2.45	sgLepr	0	0	0	0.5435	41.9432	128.231	108.5	104.75	0.9665	1940	1402	175	7	-0.5435	86.2879
1824	2_6	31.6	26.26	2.45	sgLepr	0	38.5192	0	0.51675	42.46	166.75	103.75	98.5	0.94825	595.75	347.5	176	7	38.0025	124.29
1825	2_6	31.6	26.26	2.45	sgLepr	0	0	0	0.40425	42.8642	166.75	83.25	69.5	0.837	33.75	6.5	177	7	-0.40425	123.886
1826	2_6	31.6	26.26	2.45	sgLepr	0	0	0	0.439	43.3032	166.75	88.5	82	0.92725	283.25	146	178	7	-0.439	123.447
1827	2_6	31.6	26.26	2.45	sgLepr	0	0	0	0.5955	43.8987	166.75	119.25	113.25	0.95175	2000.5	1400.25	179	7	-0.5955	122.852
1828	2_6	31.6	26.26	2.45	sgLepr	0	0	0	0.5	44.3987	166.75	99.5	97.25	0.9785	501	292	180	7	-0.5	122.352
1829	2_6	31.6	26.26	2.45	sgLepr	0	0	0	0.53975	44.9385	166.75	107.25	105.75	0.98675	1214	776	181	7	-0.53975	121.812
1830	2_6	31.6	26.26	2.45	sgLepr	0	0	0	0.3795	45.318	166.75	75.75	74	0.97725	50.5	7.25	182	7	-0.3795	121.432
1843	2_6	31.6	26.26	2.45	sgLepr	1	0	0	0.396	45.714	166.75	80	73	0.9125	114.75	62.75	183	8	-0.396	121.036
1856	2_7	25.5	21.2	2.57	sgCtrl	1	0	0	0.37875	0.2795	0	77.25	67.25	0.86475	148.75	47	87	4	-0.37875	-0.2795
1857	2_7	25.5	21.2	2.57	sgCtrl	1	0	0	0.354	0.6335	0	73.5	58	0.7875	27.5	7	88	4	-0.354	-0.6335
1858	2_7	25.5	21.2	2.57	sgCtrl	1	0	0	0.3395	0.973	0	70.5	55.25	0.78375	31.5	3.75	89	4	-0.3395	-0.973
1859	2_7	25.5	21.2	2.57	sgCtrl	1	0.178	0	0.3935	1.3665	0.178	81.75	65	0.7965	359	192.25	90	4	-0.2155	-1.1885
1860	2_7	25.5	21.2	2.57	sgCtrl	1	0	0	0.331	1.6975	0.178	69	52.75	0.7635	30	4	91	4	-0.331	-1.5195
1861	2_7	25.5	21.2	2.57	sgCtrl	1	0.4272	0	0.32	2.0175	0.6052	67	50.5	0.752	29.75	5	92	4	0.1072	-1.4123
1862	2_7	25.5	21.2	2.57	sgCtrl	1	2.2784	0	0.42725	2.44475	2.8836	88.75	70.5	0.79325	348.5	140.75	93	4	1.85115	0.43885
1863	2_7	25.5	21.2	2.57	sgCtrl	1	0.4272	0	0.437	2.88175	3.3108	88.75	78.5	0.8845	73.6667	28	94	4	-0.0098	0.42905
1864	2_7	25.5	21.2	2.57	sgCtrl	1	0.4272	0	0.36225	3.244	3.738	73.25	66.75	0.90975	109	41	95	4	0.06495	0.494
1865	2_7	25.5	21.2	2.57	sgCtrl	1	6.052	0	0.455	3.699	9.79	91.25	85.75	0.942	525	395	96	4	5.597	6.091
1866	2_7	25.5	21.2	2.57	sgCtrl	1	0	0	0.51175	4.21075	9.79	102.5	96.5	0.938	1816.5	1442	97	4	-0.51175	5.57925
1867	2_7	25.5	21.2	2.57	sgCtrl	1	0	0	0.6495	4.86025	9.79	131	120.25	0.9155	NA	NA	98	4	-0.6495	4.92975
1844	2_7	25.5	21.2	2.57	sgCtrl	0	1.0324	0	0.66675	5.527	10.8224	134	125	0.93225	915	559	99	4	0.36565	5.2954
1845	2_7	25.5	21.2	2.57	sgCtrl	0	1.246	0	0.66625	6.19325	12.0684	133.75	126	0.9425	NA	NA	100	4	0.57975	5.87515
1846	2_7	25.5	21.2	2.57	sgCtrl	0	2.3496	0	0.68	6.87325	14.418	136.5	129	0.94575	2507	1871	101	4	1.6696	7.54475
1847	2_7	25.5	21.2	2.57	sgCtrl	0	1.5664	0	0.668	7.54125	15.9844	133.75	126.75	0.94675	NA	NA	102	4	0.8984	8.44315
1848	2_7	25.5	21.2	2.57	sgCtrl	0	1.3884	0	0.64775	8.189	17.3728	130	122	0.93875	1918.5	1418.5	103	4	0.74065	9.1838
1849	2_7	25.5	21.2	2.57	sgCtrl	0	0	0	0.62475	8.81375	17.3728	125.75	117	0.92925	NA	NA	104	4	-0.62475	8.55905
1850	2_7	25.5	21.2	2.57	sgCtrl	0	2.9548	0	0.5835	9.39725	20.3276	117.5	109	0.93075	1039.33	730.333	105	4	2.3713	10.9304
1851	2_7	25.5	21.2	2.57	sgCtrl	0	0.1424	0	0.41625	9.8135	20.47	84	77.5	0.92525	120.75	76	106	4	-0.27385	10.6565
1852	2_7	25.5	21.2	2.57	sgCtrl	0	1.9224	0	0.48975	10.3033	22.3924	97.5	95	0.97175	1588.75	1188.75	107	4	1.43265	12.0892
1853	2_7	25.5	21.2	2.57	sgCtrl	0	2.1004	0	0.5685	10.8718	24.4928	113.5	110	0.9695	2083.67	1562.67	108	4	1.5319	13.6211
1854	2_7	25.5	21.2	2.57	sgCtrl	0	0.5696	0	0.449	11.3208	25.0624	90.25	85.25	0.94525	219.25	88	109	4	0.1206	13.7416
1855	2_7	25.5	21.2	2.57	sgCtrl	0	0	0	0.3695	11.6903	25.0624	74.25	69.5	0.935	112.75	39.5	110	4	-0.3695	13.3721
1880	2_7	25.5	21.2	2.57	sgCtrl	1	0.534	0	0.3645	12.0548	25.5964	74	66.25	0.89325	214.25	102.75	111	5	0.1695	13.5417
1881	2_7	25.5	21.2	2.57	sgCtrl	1	0	0	0.3315	12.3863	25.5964	68.5	56	0.82225	37.5	7.5	112	5	-0.3315	13.2102
1882	2_7	25.5	21.2	2.57	sgCtrl	1	0	0	0.34	12.7263	25.5964	70	57.5	0.82275	384.25	232.25	113	5	-0.34	12.8702
1883	2_7	25.5	21.2	2.57	sgCtrl	1	0.89	0	0.355	13.0813	26.4864	73	61.25	0.8375	280	176.25	114	5	0.535	13.4052
1884	2_7	25.5	21.2	2.57	sgCtrl	1	0	0	0.32025	13.4015	26.4864	66.25	52.5	0.79075	21.25	2.25	115	5	-0.32025	13.0849
1885	2_7	25.5	21.2	2.57	sgCtrl	1	0	0	0.3765	13.778	26.4864	77.5	63.5	0.82075	448.5	280.75	116	5	-0.3765	12.7084
1886	2_7	25.5	21.2	2.57	sgCtrl	1	0	0	0.33375	14.1118	26.4864	69	56.25	0.817	8.25	1	117	5	-0.33375	12.3747
1887	2_7	25.5	21.2	2.57	sgCtrl	1	0.9968	0	0.36775	14.4795	27.4832	76	62.25	0.8165	223.5	95.75	118	5	0.62905	13.0037
1888	2_7	25.5	21.2	2.57	sgCtrl	1	0.178	0	0.41475	14.8942	27.6612	83.5	77	0.9235	840.75	665.75	119	5	-0.23675	12.7669
1889	2_7	25.5	21.2	2.57	sgCtrl	1	1.3884	0	0.38875	15.283	29.0496	78.5	72.25	0.92	233	99.75	120	5	0.99965	13.7666
1890	2_7	25.5	21.2	2.57	sgCtrl	1	1.78	0	0.571	15.854	30.8296	114.25	109.25	0.957	1428	1055	121	5	1.209	14.9756
1891	2_7	25.5	21.2	2.57	sgCtrl	1	2.2072	0	0.65525	16.5093	33.0368	131.25	124	0.944	NA	NA	122	5	1.55195	16.5276
1868	2_7	25.5	21.2	2.57	sgCtrl	0	1.1748	0	0.67825	17.1875	34.2116	136.5	126.5	0.92525	NA	NA	123	5	0.49655	17.0241
1869	2_7	25.5	21.2	2.57	sgCtrl	0	0.9612	0	0.65825	17.8457	35.1728	132	124	0.9375	3236	2603	124	5	0.30295	17.327
1870	2_7	25.5	21.2	2.57	sgCtrl	0	3.1684	0	0.63675	18.4825	38.3412	127.5	122	0.95625	530	287	125	5	2.53165	19.8587
1871	2_7	25.5	21.2	2.57	sgCtrl	0	2.6344	0	0.634	19.1165	40.9756	126.75	122.25	0.96475	3130	2608	126	5	2.0004	21.8591
1872	2_7	25.5	21.2	2.57	sgCtrl	0	0.6408	0	0.646	19.7625	41.6164	128.75	125	0.972	3272	2677	127	5	-0.0052	21.8539
1873	2_7	25.5	21.2	2.57	sgCtrl	0	2.2428	0	0.60125	20.3637	43.8592	119.75	115.75	0.965	1019.33	694	128	5	1.64155	23.4955
1874	2_7	25.5	21.2	2.57	sgCtrl	0	2.4208	0	0.58025	20.944	46.28	115.5	113	0.97825	1834	1462	129	5	1.84055	25.336
1875	2_7	25.5	21.2	2.57	sgCtrl	0	1.8512	0	0.5795	21.5235	48.1312	115	113	0.97725	1863.33	1416	130	5	1.2717	26.6077
1876	2_7	25.5	21.2	2.57	sgCtrl	0	0.0356	0	0.54025	22.0637	48.1668	107.5	105.75	0.98125	1280.33	28	131	5	-0.50465	26.103
1877	2_7	25.5	21.2	2.57	sgCtrl	0	1.3528	0	0.4385	22.5023	49.5196	87.5	84.75	0.96975	413.333	227.333	132	5	0.9143	27.0174
1878	2_7	25.5	21.2	2.57	sgCtrl	0	1.6376	0	0.4895	22.9917	51.1572	97	96	0.987	784	565.5	133	5	1.1481	28.1654
1879	2_7	25.5	21.2	2.57	sgCtrl	0	0	0	0.35275	23.3445	51.1572	70.5	67	0.95275	116	49.25	134	5	-0.35275	27.8127
1904	2_7	25.5	21.2	2.57	sgCtrl	1	0	0	0.3325	23.677	51.1572	66.5	62.5	0.93825	34	11	135	6	-0.3325	27.4802
1905	2_7	25.5	21.2	2.57	sgCtrl	1	0	0	0.33875	24.0158	51.1572	68.75	61.25	0.8925	282	157	136	6	-0.33875	27.1414
1906	2_7	25.5	21.2	2.57	sgCtrl	1	0	0	0.3265	24.3422	51.1572	67	56.75	0.84525	60.5	21.25	137	6	-0.3265	26.8149
1907	2_7	25.5	21.2	2.57	sgCtrl	1	0	0	0.30175	24.644	51.1572	62	52.5	0.84725	56.5	13.75	138	6	-0.30175	26.5132
1908	2_7	25.5	21.2	2.57	sgCtrl	1	0	0	0.3575	25.0015	51.1572	73.5	61.5	0.83525	429.25	248.5	139	6	-0.3575	26.1557
1909	2_7	25.5	21.2	2.57	sgCtrl	1	0	0	0.30425	25.3057	51.1572	62.75	51	0.813	76.5	30.5	140	6	-0.30425	25.8514
1910	2_7	25.5	21.2	2.57	sgCtrl	1	0	0	0.30225	25.608	51.1572	62.75	50.25	0.805	20	5.25	141	6	-0.30225	25.5492
1911	2_7	25.5	21.2	2.57	sgCtrl	1	1.0324	0	0.39625	26.0042	52.1896	81.25	68.75	0.84625	500.667	264.667	142	6	0.63615	26.1853
1912	2_7	25.5	21.2	2.57	sgCtrl	1	1.5664	0	0.435	26.4393	53.756	88	79.5	0.9035	987.333	686.667	143	6	1.1314	27.3167
1913	2_7	25.5	21.2	2.57	sgCtrl	1	0	0	0.384	26.8233	53.756	77.75	69.25	0.89275	1754	1229.5	144	6	-0.384	26.9327
1914	2_7	25.5	21.2	2.57	sgCtrl	1	0	0	0.54425	27.3675	53.756	109.75	100.5	0.917	3264	2358	145	6	-0.54425	26.3885
1915	2_7	25.5	21.2	2.57	sgCtrl	1	1.4952	0	0.6175	27.985	55.2512	124.25	115	0.92575	1696	1180	146	6	0.8777	27.2662
1892	2_7	25.5	21.2	2.57	sgCtrl	0	1.8512	0	0.62525	28.6103	57.1024	126.25	114.75	0.90875	1372	911	147	6	1.22595	28.4921
1893	2_7	25.5	21.2	2.57	sgCtrl	0	1.602	0	0.61425	29.2245	58.7044	123.25	115.5	0.9375	NA	NA	148	6	0.98775	29.4799
1894	2_7	25.5	21.2	2.57	sgCtrl	0	1.1748	0	0.67425	29.8987	59.8792	135	129	0.95725	NA	NA	149	6	0.50055	29.9805
1895	2_7	25.5	21.2	2.57	sgCtrl	0	3.56	0	0.634	30.5328	63.4392	127	120.75	0.954	1694	1156	150	6	2.926	32.9064
1896	2_7	25.5	21.2	2.57	sgCtrl	0	0.534	0	0.63875	31.1715	63.9732	127.75	122	0.95625	2193.5	1656	151	6	-0.10475	32.8017
1897	2_7	25.5	21.2	2.57	sgCtrl	0	2.136	0	0.5785	31.75	66.1092	115.25	112.75	0.981	2330	1688	152	6	1.5575	34.3592
1898	2_7	25.5	21.2	2.57	sgCtrl	0	0	0	0.434	32.184	66.1092	86.5	84.75	0.984	499	362.25	153	6	-0.434	33.9252
1899	2_7	25.5	21.2	2.57	sgCtrl	0	1.8512	0	0.4415	32.6255	67.9604	87.5	86.5	0.98875	980.333	562.333	154	6	1.4097	35.3349
1900	2_7	25.5	21.2	2.57	sgCtrl	0	1.3172	0	0.5585	33.184	69.2776	111.25	109	0.97975	2109	1495	155	6	0.7587	36.0936
1901	2_7	25.5	21.2	2.57	sgCtrl	0	0.178	0	0.51925	33.7032	69.4556	103.75	99.75	0.9635	2844	2201.5	156	6	-0.34125	35.7523
1902	2_7	25.5	21.2	2.57	sgCtrl	0	0	0	0.435	34.1382	69.4556	87.25	82.25	0.943	707.25	477.25	157	6	-0.435	35.3173
1903	2_7	25.5	21.2	2.57	sgCtrl	0	0	0	0.36625	34.5045	69.4556	74	67.75	0.9145	205.75	114.5	158	6	-0.36625	34.9511
1928	2_7	25.5	21.2	2.57	sgCtrl	1	0	0	0.3535	34.858	69.4556	72	63	0.876	130.25	58	159	7	-0.3535	34.5976
1929	2_7	25.5	21.2	2.57	sgCtrl	1	0	0	0.3185	35.1765	69.4556	65.5	54.75	0.83875	19.75	2.25	160	7	-0.3185	34.2791
1930	2_7	25.5	21.2	2.57	sgCtrl	1	0	0	0.365	35.5415	69.4556	75.25	62.25	0.83125	299.75	162.5	161	7	-0.365	33.9141
1931	2_7	25.5	21.2	2.57	sgCtrl	1	0	0	0.322	35.8635	69.4556	66.5	53.5	0.80575	17.25	1.25	162	7	-0.322	33.5921
1932	2_7	25.5	21.2	2.57	sgCtrl	1	0	0	0.32275	36.1863	69.4556	67	52.75	0.78875	145.25	53.75	163	7	-0.32275	33.2694
1933	2_7	25.5	21.2	2.57	sgCtrl	1	0	0	0.32225	36.5085	69.4556	67.25	52	0.77	65.5	13.75	164	7	-0.32225	32.9471
1934	2_7	25.5	21.2	2.57	sgCtrl	1	0	0	0.33	36.8385	69.4556	68.25	54	0.788	863	483.75	165	7	-0.33	32.6171
1935	2_7	25.5	21.2	2.57	sgCtrl	1	0.9256	0	0.32825	37.1668	70.3812	68	53.5	0.78775	90.75	4.25	166	7	0.59735	33.2144
1936	2_7	25.5	21.2	2.57	sgCtrl	1	0	0	0.36525	37.532	70.3812	75.5	60.75	0.8025	1428.25	996	167	7	-0.36525	32.8492
1937	2_7	25.5	21.2	2.57	sgCtrl	1	1.2104	0	0.47275	38.0048	71.5916	96.75	82.25	0.84925	1569	1145.33	168	7	0.73765	33.5868
1938	2_7	25.5	21.2	2.57	sgCtrl	1	0.6052	0	0.46425	38.469	72.1968	94	84.75	0.89925	504	334	169	7	0.14095	33.7278
1939	2_7	25.5	21.2	2.57	sgCtrl	1	1.246	0	0.58	39.049	73.4428	118.5	102.5	0.8655	2073.5	1548.5	170	7	0.666	34.3938
1916	2_7	25.5	21.2	2.57	sgCtrl	0	1.3884	0	0.60425	39.6532	74.8312	121.75	112.5	0.92275	NA	NA	171	7	0.78415	35.178
1917	2_7	25.5	21.2	2.57	sgCtrl	0	0.7832	0	0.612	40.2653	75.6144	123	113.75	0.92425	1753	1319	172	7	0.1712	35.3492
1918	2_7	25.5	21.2	2.57	sgCtrl	0	3.5244	0	0.608	40.8732	79.1388	121.75	115.25	0.94475	1566	1153.5	173	7	2.9164	38.2655
1919	2_7	25.5	21.2	2.57	sgCtrl	0	2.314	0	0.6195	41.4928	81.4528	124	118.5	0.9565	NA	NA	174	7	1.6945	39.9601
1920	2_7	25.5	21.2	2.57	sgCtrl	0	0	0	0.566	42.0588	81.4528	113.5	107	0.94325	1731.67	1257.33	175	7	-0.566	39.3941
1921	2_7	25.5	21.2	2.57	sgCtrl	0	1.1748	0	0.565	42.6238	82.6276	113	108.25	0.9595	NA	NA	176	7	0.6098	40.0038
1922	2_7	25.5	21.2	2.57	sgCtrl	0	0	0	0.45625	43.08	82.6276	91.5	86.5	0.95	648.75	351	177	7	-0.45625	39.5476
1923	2_7	25.5	21.2	2.57	sgCtrl	0	1.5308	0	0.37325	43.4532	84.1584	74.75	70.75	0.94175	750.75	466.75	178	7	1.15755	40.7052
1924	2_7	25.5	21.2	2.57	sgCtrl	0	6.3012	0	0.4965	43.9498	90.4596	99.25	95.25	0.9615	2090	1592.67	179	7	5.8047	46.5099
1925	2_7	25.5	21.2	2.57	sgCtrl	0	0	0	0.52225	44.472	90.4596	104.25	101	0.96925	2456	1922	180	7	-0.52225	45.9876
1926	2_7	25.5	21.2	2.57	sgCtrl	0	1.6376	0	0.435	44.907	92.0972	86.5	84.5	0.97825	438.75	240.5	181	7	1.2026	47.1902
1927	2_7	25.5	21.2	2.57	sgCtrl	0	0	0	0.321	45.228	92.0972	64.5	60.5	0.941	134.75	75.25	182	7	-0.321	46.8692
1940	2_7	25.5	21.2	2.57	sgCtrl	1	0	0	0.333	45.561	92.0972	67	62.25	0.92825	78.75	15.5	183	8	-0.333	46.5362
1953	2_8	29.4	22.69	4.18	sgLepr	1	0	0	0.3975	0.3	0	80.5	72.5	0.903	120.75	42.25	87	4	-0.3975	-0.3
1954	2_8	29.4	22.69	4.18	sgLepr	1	0	0	0.4565	0.7565	0	93	81.75	0.87575	581.25	337.75	88	4	-0.4565	-0.7565
1955	2_8	29.4	22.69	4.18	sgLepr	1	0	0	0.3765	1.133	0	77.25	64.75	0.83775	79.5	12.75	89	4	-0.3765	-1.133
1956	2_8	29.4	22.69	4.18	sgLepr	1	0	0	0.45175	1.58475	0	92.75	78	0.843	378.75	193.75	90	4	-0.45175	-1.58475
1957	2_8	29.4	22.69	4.18	sgLepr	1	0	0	0.3715	1.95625	0	76	64.75	0.85175	24	3.75	91	4	-0.3715	-1.95625
1958	2_8	29.4	22.69	4.18	sgLepr	1	0	0	0.3745	2.33075	0	77	64	0.82925	125.5	33.75	92	4	-0.3745	-2.33075
1959	2_8	29.4	22.69	4.18	sgLepr	1	0	0	0.42475	2.7555	0	86.75	74.5	0.859	254	138.25	93	4	-0.42475	-2.7555
1960	2_8	29.4	22.69	4.18	sgLepr	1	0.0356	0	0.42925	3.18475	0.0356	88.5	73.75	0.83225	89.25	50.5	94	4	-0.39365	-3.14915
1961	2_8	29.4	22.69	4.18	sgLepr	1	0	0	0.4285	3.61325	0.0356	88.25	73.75	0.83525	243.25	116.5	95	4	-0.4285	-3.57765
1962	2_8	29.4	22.69	4.18	sgLepr	1	0	0	0.3695	3.98275	0.0356	75.5	64.75	0.85675	59	7.5	96	4	-0.3695	-3.94715
1963	2_8	29.4	22.69	4.18	sgLepr	1	0.4272	0	0.43575	4.4185	0.4628	88.5	78.25	0.8825	220.75	66.5	97	4	-0.00855	-3.9557
1964	2_8	29.4	22.69	4.18	sgLepr	1	2.5632	0	0.5225	4.941	3.026	105.25	96.75	0.9175	641.25	390.5	98	4	2.0407	-1.915
1941	2_8	29.4	22.69	4.18	sgLepr	0	0.1424	0	0.50125	5.44225	3.1684	100.75	93.25	0.9235	347.5	183.5	99	4	-0.35885	-2.27385
1942	2_8	29.4	22.69	4.18	sgLepr	0	1.3884	0	0.586	6.02825	4.5568	117.75	110.75	0.93875	840	530.5	100	4	0.8024	-1.47145
1943	2_8	29.4	22.69	4.18	sgLepr	0	1.0324	0	0.518	6.54625	5.5892	104	99	0.955	179	74.25	101	4	0.5144	-0.95705
1944	2_8	29.4	22.69	4.18	sgLepr	0	3.4532	0	0.557	7.10325	9.0424	111.75	106.25	0.94975	565	319.25	102	4	2.8962	1.93915
1945	2_8	29.4	22.69	4.18	sgLepr	0	0	0	0.4715	7.57475	9.0424	95	88.25	0.92925	195.25	60.5	103	4	-0.4715	1.46765
1946	2_8	29.4	22.69	4.18	sgLepr	0	0	0	0.48625	8.061	9.0424	98	91	0.929	647	360.25	104	4	-0.48625	0.9814
1947	2_8	29.4	22.69	4.18	sgLepr	0	0	0	0.4745	8.5355	9.0424	95.75	88.75	0.92925	115	57	105	4	-0.4745	0.5069
1948	2_8	29.4	22.69	4.18	sgLepr	0	3.0616	0	0.43175	8.96725	12.104	87.75	77.75	0.88725	377.75	181.5	106	4	2.62985	3.13675
1949	2_8	29.4	22.69	4.18	sgLepr	0	5.9808	0	0.5815	9.54875	18.0848	117	109.5	0.93725	1288.75	832	107	4	5.3993	8.53605
1950	2_8	29.4	22.69	4.18	sgLepr	0	0.1068	0	0.57325	10.122	18.1916	115	109.5	0.9525	1015.5	651	108	4	-0.46645	8.0696
1951	2_8	29.4	22.69	4.18	sgLepr	0	0	0	0.46325	10.5853	18.1916	92.5	88.5	0.95325	158	52.75	109	4	-0.46325	7.60635
1952	2_8	29.4	22.69	4.18	sgLepr	0	0	0	0.3835	10.9688	18.1916	76.75	73.25	0.9565	69.25	10.75	110	4	-0.3835	7.22285
1976	2_8	29.4	22.69	4.18	sgLepr	1	0	0	0.4825	11.4512	18.1916	96.5	92.25	0.95725	1003.75	504.25	111	5	-0.4825	6.74035
1977	2_8	29.4	22.69	4.18	sgLepr	1	0	0	0.39125	11.8425	18.1916	78.25	74.5	0.94725	139.75	61.25	112	5	-0.39125	6.3491
1978	2_8	29.4	22.69	4.18	sgLepr	1	0	0	0.37425	12.2167	18.1916	76	67	0.87975	54.5	4.5	113	5	-0.37425	5.97485
1979	2_8	29.4	22.69	4.18	sgLepr	1	0	0	0.38325	12.6	18.1916	78	69	0.8875	174.75	52.5	114	5	-0.38325	5.5916
1980	2_8	29.4	22.69	4.18	sgLepr	1	0	0	0.39	12.99	18.1916	78.75	72	0.9165	153.75	63.75	115	5	-0.39	5.2016
1981	2_8	29.4	22.69	4.18	sgLepr	1	0	0	0.36225	13.3522	18.1916	73.5	66.25	0.901	67.75	23	116	5	-0.36225	4.83935
1982	2_8	29.4	22.69	4.18	sgLepr	1	0	0	0.368	13.7203	18.1916	74.75	66.75	0.8935	45.5	8.5	117	5	-0.368	4.47135
1983	2_8	29.4	22.69	4.18	sgLepr	1	0.0356	0	0.48875	14.209	18.2272	98.5	90.5	0.9195	652	373.75	118	5	-0.45315	4.0182
1984	2_8	29.4	22.69	4.18	sgLepr	1	0	0	0.383	14.592	18.2272	77.5	70.5	0.91375	34	2.5	119	5	-0.383	3.6352
1985	2_8	29.4	22.69	4.18	sgLepr	1	0	0	0.3665	14.9585	18.2272	74.5	66	0.8865	76.25	10.75	120	5	-0.3665	3.2687
1986	2_8	29.4	22.69	4.18	sgLepr	1	0.356	0	0.44825	15.4068	18.5832	91	80.75	0.88575	505.25	255.5	121	5	-0.09225	3.17645
1987	2_8	29.4	22.69	4.18	sgLepr	1	12.0328	0	0.543	15.9497	30.616	108.75	103.25	0.94725	1118.75	716.25	122	5	11.4898	14.6662
2037	2_8	29.4	22.69	4.18	sgLepr	0	2.6344	0	0.55975	16.5095	33.2504	111.25	109	0.9805	423.5	205.75	123	5	2.07465	16.7409
1965	2_8	29.4	22.69	4.18	sgLepr	0	15.842	0	0.60175	17.1112	49.0924	119.25	119.25	1.002	1316.75	819.25	124	5	15.2402	31.9811
1966	2_8	29.4	22.69	4.18	sgLepr	0	0	0	0.59525	17.7065	49.0924	118.5	116.5	0.98775	230.5	97.25	125	5	-0.59525	31.3859
1967	2_8	29.4	22.69	4.18	sgLepr	0	17.0168	0	0.6185	18.325	66.1092	122.5	123	1.005	1231.75	708	126	5	16.3983	47.7842
1968	2_8	29.4	22.69	4.18	sgLepr	0	12.3176	0	0.5735	18.8985	78.4268	113.5	114	1.0015	292.75	135.25	127	5	11.7441	59.5283
1969	2_8	29.4	22.69	4.18	sgLepr	0	1.5308	0	0.51475	19.4133	79.9576	102	102.25	0.9985	713.75	440.75	128	5	1.01605	60.5444
1970	2_8	29.4	22.69	4.18	sgLepr	0	6.408	0	0.56875	19.982	86.3656	112.75	112	0.99175	760.5	433	129	5	5.83925	66.3836
1971	2_8	29.4	22.69	4.18	sgLepr	0	7.832	0	0.5765	20.5585	94.1976	114.75	113.75	0.99425	932.5	546.25	130	5	7.2555	73.6391
1972	2_8	29.4	22.69	4.18	sgLepr	0	0.7476	0	0.5065	21.065	94.9452	100.5	99.75	0.99275	368.25	187.75	131	5	0.2411	73.8802
1973	2_8	29.4	22.69	4.18	sgLepr	0	35.0304	0	0.605	21.67	129.976	120.5	117.75	0.9775	1296.5	751.25	132	5	34.4254	108.306
1974	2_8	29.4	22.69	4.18	sgLepr	0	1.3172	0	0.5635	22.2335	131.293	112.25	109.25	0.9735	1438.5	933	133	5	0.7537	109.059
1975	2_8	29.4	22.69	4.18	sgLepr	0	0	0	0.38425	22.6178	131.293	78	69.5	0.8915	117.25	21.25	134	5	-0.38425	108.675
2000	2_8	29.4	22.69	4.18	sgLepr	1	0.0712	0	0.3615	22.9793	131.364	73.5	64.5	0.87425	294.25	84	135	6	-0.2903	108.385
2001	2_8	29.4	22.69	4.18	sgLepr	1	0	0	0.374	23.3532	131.364	76.25	66.5	0.87175	492.25	257.5	136	6	-0.374	108.011
2002	2_8	29.4	22.69	4.18	sgLepr	1	0	0	0.40425	23.7575	131.364	81.75	73.75	0.903	146	63.5	137	6	-0.40425	107.606
2003	2_8	29.4	22.69	4.18	sgLepr	1	0.1068	0	0.3575	24.115	131.471	72.75	63.5	0.8755	198.5	112	138	6	-0.2507	107.356
2004	2_8	29.4	22.69	4.18	sgLepr	1	0	0	0.39725	24.5123	131.471	81.25	70	0.8595	149.75	65.5	139	6	-0.39725	106.959
2005	2_8	29.4	22.69	4.18	sgLepr	1	0	0	0.3755	24.8878	131.471	76.75	65.25	0.84475	156.5	64	140	6	-0.3755	106.583
2006	2_8	29.4	22.69	4.18	sgLepr	1	0	0	0.343	25.2308	131.471	69	63	0.91	27.75	2	141	6	-0.343	106.24
2007	2_8	29.4	22.69	4.18	sgLepr	1	0	0	0.41625	25.647	131.471	84	78.25	0.93625	309.75	177.25	142	6	-0.41625	105.824
2008	2_8	29.4	22.69	4.18	sgLepr	1	0	0	0.4215	26.0685	131.471	85	78	0.9185	1357.75	898.75	143	6	-0.4215	105.402
2009	2_8	29.4	22.69	4.18	sgLepr	1	0	0	0.36725	26.4357	131.471	74.5	67	0.8995	956.5	714.25	144	6	-0.36725	105.035
2010	2_8	29.4	22.69	4.18	sgLepr	1	0	0	0.44075	26.8765	131.471	89	82	0.9255	596	412.25	145	6	-0.44075	104.594
[truncated: 135 more rows]

## Sheet: 8d,f,g,i,k
	Subject ID	Total.Mass	Lean.Mass	Fat.Mass	Time of Day	Group	Total Food (kcal)	Energy Expenditure (kcal)	Oxygen Consumption (ml/hr)	Carbon Dioxide Production (ml/hr)	Respiratory Exchange Ratio	Locomotor Activity (beam breaks/hr)	Ambulatory Activity (beam breaks/hr)	Energy Balance (kcal)	Average Daily Food Intake (kcal/period)	Average Daily Water Intake (kcal/period)	Average Daily Energy Expenditure (kcal/period)	Average Daily Energy Balance (kcal/period)	Average Daily Pedestrain Locomotion (m/period)	Average Daily Distance in Cage (m/period)
1	1_1	29.8	24.8	3.53	Full day	sgCtrl	22.6416	46.404	100.728	82.627	0.814611	229.446	134.175	-23.7624	5.6604	0	11.6051	-5.94471	0	0
2	1_1	29.8	24.8	3.53	Dark	sgCtrl	11.7836	25.2877	110.125	94.0417	0.853552	268.651	170.609	-13.5041	2.9459	0	6.32117	-3.37527	0	0
3	1_1	29.8	24.8	3.53	Light	sgCtrl	10.858	20.9899	91.0269	70.8441	0.774414	190.037	97.5497	-10.1319	2.7145	0	5.24892	-2.53442	0	0
4	1_10	32.1	26.4	2.88	Full day	sgLepr	27.0916	46.6438	99.9635	87.7135	0.873484	239.464	157.466	-19.5522	6.7729	0	11.657	-4.88406	0	0
5	1_10	32.1	26.4	2.88	Light	sgLepr	9.0424	21.4445	91.4583	77.9635	0.85137	174.339	107	-12.4021	2.2606	0	5.36113	-3.10053	0	0
6	1_10	32.1	26.4	2.88	Dark	sgLepr	18.0492	25.155	108.469	97.4635	0.895599	304.589	207.932	-7.10584	4.5123	0	6.27924	-1.76694	0	0
7	1_11	32.6	26.08	3.46	Dark	sgCtrl	16.8032	27.1626	116.75	106.302	0.91013	206.656	130.714	-10.3594	4.2008	0	6.78566	-2.58486	0	0
8	1_11	32.6	26.08	3.46	Light	sgCtrl	7.0844	21.3235	91.6875	74.8125	0.814068	125.865	65.6667	-14.2391	1.7711	0	5.33087	-3.55978	0	0
9	1_11	32.6	26.08	3.46	Full day	sgCtrl	23.8876	48.5529	104.219	90.5573	0.862099	166.26	98.1901	-24.6653	5.9719	0	12.134	-6.16212	0	0
10	1_2	47.1	27.94	13.95	Full day	sgLepr	33.5708	55.3885	118.635	104.458	0.877907	192.672	105.141	-21.8177	8.3927	0	13.8526	-5.45995	0	0
11	1_2	47.1	27.94	13.95	Light	sgLepr	17.3372	25.8243	109.927	94.8063	0.861215	208.594	113.198	-8.48705	4.3343	0	6.45653	-2.12223	0	0
12	1_2	47.1	27.94	13.95	Dark	sgLepr	16.2336	29.5645	127.529	114.316	0.894957	176.75	97.0833	-13.3309	4.0584	0	7.40257	-3.34417	0	0
13	1_4	33.7	25.93	6.67	Light	sgLepr	5.874	23.2763	97.375	91.375	0.933943	214.698	111.13	-17.4022	1.4685	0	5.81906	-4.35056	0	0
14	1_4	33.7	25.93	6.67	Full day	sgLepr	29.9752	51.8386	108.528	106.592	0.975288	271.422	160.562	-21.8634	7.4938	0	12.9888	-5.49501	0	0
15	1_4	33.7	25.93	6.67	Dark	sgLepr	24.1012	28.642	120.23	122.557	1.01867	328.146	209.995	-4.54081	6.0253	0	7.19265	-1.16735	0	0
16	1_5	43.1	26.57	12.28	Light	sgLepr	9.1136	22.5682	94.9896	86.6198	0.911464	202.568	110.042	-13.4547	2.2784	0	5.64206	-3.36366	0	0
17	1_5	43.1	26.57	12.28	Dark	sgLepr	18.69	25.4072	108.161	103.422	0.955354	190.438	115.401	-6.71717	4.6725	0	6.34847	-1.67597	0	0
18	1_5	43.1	26.57	12.28	Full day	sgLepr	27.8036	48.0106	101.576	95.0208	0.933409	196.503	112.721	-20.207	6.9509	0	12.0005	-5.04964	0	0
19	1_6	31.5	25.22	2.17	Full day	sgCtrl	2.2072	37.8521	79.8084	75.9265	0.93616	282.924	193.835	-35.6449	0.5518	0	9.44185	-8.89005	0	0
20	1_6	31.5	25.22	2.17	Dark	sgCtrl	2.2072	21.0743	89.2053	87.5947	0.974405	352.768	250.163	-18.8671	0.5518	0	5.2511	-4.6993	0	0
21	1_6	31.5	25.22	2.17	Light	sgCtrl	0	16.7404	70.4607	64.3194	0.898115	213.807	138.094	-16.7404	0	0	4.1803	-4.1803	0	0
22	1_7	36	23.99	7.17	Light	sgLepr	7.4048	21.7653	91.5208	83.7552	0.913698	143.297	83.6562	-14.3605	1.8512	0	5.44131	-3.59011	0	0
23	1_7	36	23.99	7.17	Full day	sgLepr	22.0008	48.3916	101.87	97.5391	0.95376	167.385	108.214	-26.3908	5.5002	0	12.0932	-6.59296	0	0
24	1_7	36	23.99	7.17	Dark	sgLepr	14.596	26.5704	112.219	111.323	0.993823	191.474	132.771	-11.9744	3.649	0	6.63655	-2.98755	0	0
25	2_1	36.5	27.34	6.73	Full day	sgLepr	156.355	47.3839	99.8042	95.3159	0.949055	573.488	356.747	108.971	39.0888	0	11.8386	27.2502	0	0
26	2_1	36.5	27.34	6.73	Dark	sgLepr	123.354	26.4005	111.859	109.277	0.976806	860.749	561.728	96.9535	30.3846	0	6.47941	23.9052	0	0
27	2_1	36.5	27.34	6.73	Light	sgLepr	33.0012	20.9363	87.8125	81.4271	0.921448	287.724	152.833	12.0649	8.7042	0	5.35306	3.35114	0	0
28	2_10	29.2	25.24	2.03	Dark	sgCtrl	156.213	23.2787	99.7188	92.3906	0.924937	722.479	457.109	132.934	39.4537	0	5.71036	33.7433	0	0
29	2_10	29.2	25.24	2.03	Full day	sgCtrl	172.696	41.5209	88.6406	79.2344	0.887341	451.109	273.797	131.175	43.1739	0	10.3789	32.795	0	0
30	2_10	29.2	25.24	2.03	Light	sgCtrl	16.4828	18.184	77.5625	66.0781	0.849745	179.74	90.4844	-1.7012	3.7202	0	4.65613	-0.935925	0	0
31	2_11	28.7	24.88	2.14	Full day	sgCtrl	228.41	43.8163	93.5521	83.6562	0.886536	569.784	344.365	184.593	57.1024	0	10.9588	46.1436	0	0
32	2_11	28.7	24.88	2.14	Dark	sgCtrl	223.248	25.0823	107.568	99.2656	0.92	878.385	548.797	198.165	53.4267	0	6.11417	47.3125	0	0
33	2_11	28.7	24.88	2.14	Light	sgCtrl	5.162	18.6615	79.5365	68.0469	0.853073	261.182	139.932	-13.4995	3.6757	0	4.83169	-1.15599	0	0
34	2_12	29.1	23.63	3.13	Dark	sgCtrl	113.6	22.3666	95.7812	88.9583	0.925896	674.698	428.969	91.233	26.7178	0	5.44474	21.2731	0	0
35	2_12	29.1	23.63	3.13	Light	sgCtrl	8.2592	17.5042	74.7592	63.4188	0.848131	210.542	106.745	-9.24497	3.7469	0	4.53169	-0.784793	0	0
36	2_12	29.1	23.63	3.13	Full day	sgCtrl	121.859	39.9402	85.2977	76.2219	0.887115	442.62	267.857	81.9186	30.4647	0	9.98835	20.4763	0	0
37	2_13	49.6	28.69	14.8	Light	sgLepr	26.9848	24.7057	106.255	86.75	0.815755	260.594	141.943	2.27905	9.167	0	6.27313	2.89388	0	0
38	2_13	49.6	28.69	14.8	Dark	sgLepr	73.692	30.639	133.484	113.83	0.852543	538.552	333	43.053	16.0022	0	7.56774	8.43446	0	0
39	2_13	49.6	28.69	14.8	Full day	sgLepr	100.677	55.3447	119.726	100.147	0.833955	399.573	237.471	45.3321	25.1692	0	13.8393	11.3299	0	0
40	2_14	27.6	23.01	3.35	Dark	sgCtrl	241.261	23.4699	102.333	86.9583	0.848484	941.391	623.823	217.791	58.4908	0	5.81212	52.6787	0	0
41	2_14	27.6	23.01	3.35	Light	sgCtrl	0.8544	18.0663	77.9424	62.6073	0.801026	231.167	122.047	-17.2119	2.0381	0	4.57231	-2.53421	0	0
42	2_14	27.6	23.01	3.35	Full day	sgCtrl	242.116	41.613	90.1697	74.8146	0.824817	586.279	372.935	200.503	60.5289	0	10.3968	50.1321	0	0
43	2_2	30.4	25.46	2.62	Full day	sgCtrl	182.486	45.5335	97.4141	86.1979	0.879641	656.445	417.44	136.952	45.6214	0	11.3836	34.2378	0	0
44	2_2	30.4	25.46	2.62	Dark	sgCtrl	179.175	25.4219	109.312	99.5104	0.907911	1080.95	719.302	153.753	41.029	0	6.17614	34.8529	0	0
45	2_2	30.4	25.46	2.62	Light	sgCtrl	3.3108	20.05	85.5156	72.8854	0.85137	231.938	115.578	-16.7392	4.5924	0	5.19481	-0.602413	0	0
46	2_3	44.7	26.32	13.48	Full day	sgLepr	114.739	55.8765	118.228	110.653	0.933967	396.573	236.018	58.8623	28.6847	0	13.9983	14.6864	0	0
47	2_3	44.7	26.32	13.48	Dark	sgLepr	94.6248	30.005	127.905	121.632	0.950174	584.068	364.557	64.6198	18.7167	0	7.3018	11.4149	0	0
48	2_3	44.7	26.32	13.48	Light	sgLepr	20.114	25.673	107.955	99	0.916765	209.078	107.479	-5.55903	9.968	0	6.70546	3.26254	0	0
49	2_4	36	25.08	9.88	Full day	sgLepr	111.606	48.6954	103.768	93.7161	0.896201	708.669	437.018	62.9106	27.9015	0	12.1759	15.7256	0	0
50	2_4	36	25.08	9.88	Light	sgLepr	9.6476	21.598	92.0052	78.9792	0.855349	358.865	193.208	-11.9504	4.4678	0	5.48062	-1.01282	0	0
51	2_4	36	25.08	9.88	Dark	sgLepr	101.958	27.0348	115.531	108.453	0.937052	1064.03	682.105	74.9236	23.4337	0	6.68139	16.7523	0	0
52	2_5	29.8	26.24	1.94	Light	sgCtrl	1.8512	20.2512	85.6979	76.2448	0.888281	230.698	128.594	-18.4001	5.9096	0	5.21475	0.69485	0	0
53	2_5	29.8	26.24	1.94	Full day	sgCtrl	201.46	47.0614	99.7161	92.6771	0.923372	542.297	344.372	154.399	50.3651	0	11.7705	38.5946	0	0
54	2_5	29.8	26.24	1.94	Dark	sgCtrl	199.609	26.7366	113.734	109.109	0.958464	853.896	560.151	172.873	44.4555	0	6.54172	37.9138	0	0
55	2_6	31.6	26.26	2.45	Dark	sgLepr	154.789	24.6371	105.13	99.401	0.943906	948.817	644.406	130.152	31.9777	0	6.00464	25.9731	0	0
56	2_6	31.6	26.26	2.45	Full day	sgLepr	166.75	44.9456	95.3151	88.125	0.920914	629.977	405.581	121.805	41.6876	0	11.241	30.4466	0	0
57	2_6	31.6	26.26	2.45	Light	sgLepr	11.9616	20.2575	85.5	76.849	0.897922	312.797	166.755	-8.2959	9.7099	0	5.22813	4.48177	0	0
58	2_7	25.5	21.2	2.57	Dark	sgCtrl	69.7404	27.1613	115.807	109.698	0.948042	1498.83	1077.95	42.5791	16.5629	0	6.46221	10.1007	0	0
59	2_7	25.5	21.2	2.57	Light	sgCtrl	22.3568	17.588	74.8698	64.3698	0.856156	322.112	196.495	4.7688	6.4614	0	4.74087	1.72053	0	0
60	2_7	25.5	21.2	2.57	Full day	sgCtrl	92.0972	44.8551	95.3385	87.0339	0.902099	682.509	464.196	47.2421	23.0243	0	11.2201	11.8042	0	0
61	2_8	29.4	22.69	4.18	Dark	sgLepr	258.563	24.4461	104.021	99.75	0.957229	676.297	408.927	234.117	58.8646	0	6.0929	52.7717	0	0
62	2_8	29.4	22.69	4.18	Full day	sgLepr	265.647	43.9734	93.151	86.6328	0.923896	485.904	282.638	221.674	66.4118	0	10.997	55.4148	0	0
63	2_8	29.4	22.69	4.18	Light	sgLepr	7.0844	19.47	82.2812	73.5156	0.890563	295.51	156.349	-12.3856	7.5472	0	4.89181	2.65539	0	0
64	2_9	28	23.44	2.94	Full day	sgCtrl	77.3944	41.2708	88.2031	78.5208	0.884534	440.57	234.69	36.1236	19.3486	0	10.3179	9.03071	0	0
65	2_9	28	23.44	2.94	Light	sgCtrl	13.2788	18.6112	79.6927	66.6719	0.836109	222.12	106.198	-5.33245	6.0075	0	4.82	1.1875	0	0
66	2_9	28	23.44	2.94	Dark	sgCtrl	64.1156	22.6129	96.7135	90.3698	0.932958	659.021	363.182	41.5027	13.3411	0	5.48654	7.85456	0	0

## Sheet: 8l,m,n
Male	Before	wk0	wk1	wk2	wk3	wk4	wk5	wk6	wk7	wk8		Fat	Lean		Feeding
11-LepR	21.2	23.5	33.3	39.5	44.1	46.8	48.9	49.8	50.1	50.6		20.29	27.98		2.7
3-LepR	23.7	26.2	34.5	41.1	45.5	48.9	50.4	50.4	51.6	51.3		20.76	28.52		2.6
8-LepR	23	22.6	30.1	34.6	39.6	43.4	46.7	49.5	51	51.7		22.75	26.64		2.9
5-Con	25.1	24.3	28.9	31.7	35.7	39.7	41.6	44.2	46.9	48		18.75	26.65		2.4
1-Con	24.5	23.8	25.3	27.2	29.6	31.8	33.5	35.8	37.5	39.8		14.03	23.67		2.5
5-LepR	22.4	23.6	30.6	36.3	40.6	43.5	46	47.8	49.9	50.4		23.16	25.84		3
10-LepR	24.3	24.7	30.8	35.9	40.5	43.6	44.8	45.2	47.5	48.1		18.81	27.64		2.9
7-LepR	21.8	21.9	31.8	39.5	45	48.3	48.9	49.7	50.7	52		23.36	26.75		4
2-Con	22.6	21.8	25.3	28.5	31.2	34.6	35.1	37	38.6	40.9		15.94	23.25		2.9
1-Con	21.5	20.7	24.3	26.8	29.6	32.3	34.4	35.6	38.5	40.6		16.45	22.63		2.1
4-Con	20.7	20	23.6	26.2	28.4	30.9	32.5	33	36	37.3		14.15	21.91		1.9
6-LepR	24.1	24.9	31.6	35.3	38.6	41.9	42.8	44	46.8	49.4		19.84	27.3		3
14-LepR	19.4	20.7	27.1	31.2	34.9	38.6	41.1	42.1	44.8	46.5		19.97	24.56		2.7
3-LepR	23.6	23.9	30.9	33.7	36.9	40	42.6	45.1	47.9	50		22.01	26.11		3.5
11-Con	21.4	21.8	25.5	28.1	31.3	34.8	37	37.2	40.2	43		15.56	25.4		2.6
12-Con	18.8	18.9	22.7	24.7	26.7	29.8	32.6	33.4	36.5	39.1		12.83	23.77		2.8
4-Con	22.2	21.7	26.6	30.1	33	36.5	38.9	40.5	42.9	45.6		18.64	25.36		3.1

## Sheet: 8o
	Glucose
4-Ctrl	83
10-Ctrl	82
2-LepR	88
6-LepR	109
8-Ctrl	90
7-LepR	82
9-LepR	110
1/8-LepR	86
2-LepR	109
3-Ctrl	95
3-LepR	138
8-LepR	88
15-Ctrl	95
2-LepR	92
1&2-Ctrl	73
5-LepR	86
3-Ctrl	77
2-Ctrl	74
1-Ctrl	79
4-Ctrl	105
5-LepR	119
3-Ctrl	93

## Sheet: 8p
	Baseline	0min	15min	30min	60min	120min
4-Ctrl	83	100	257	270	165	99
10-Ctrl	82	70	248	300	192	111
2-LepR	88	79	334	299	169	121
6-LepR	109	114	420	354	206	146
8-Ctrl	90	143	311	226	165	127
7-LepR	82	79	392	302	172	111
9-LepR	110	109	326	327	205	135
1/8-LepR	86	104	384	391	247	202
	baseline	0	15	30	60	120
2-LepR	109	126	447	383	227	138
3-Ctrl	95	101	329	289	174	117
3-LepR	138	162	400	342	255	176
8-LepR	88	102	452	402	300	169
15-Ctrl	95	101	408	391	247	113
2-LepR	92	122	438	473	290	157
1&2-Ctrl	73	73	391	313	164	98
5-LepR	86	93	417	351	240	119
3-Ctrl	77	115	438	370	209	122
2-Ctrl	74	92	453	404	233	153
1-Ctrl	79	123	387	295	211	126
4-Ctrl	105	121	402	345	239	157
5-LepR	119	123	454	354	257	178
3-Ctrl	93	99	334	343	242	149

## Sheet: 8q
sgCtrl	533	556.5	603.5	649	901	676.5	768.5	888	789	881.5	945.5
SgLepR	635.5	871.5	691.5	739.5	920	956.5	966	1035	1098	853.5	986.5

## Sheet: 8r
	ITT	0	15min	30min	45min	60min			Normalized to 0		15min	30min	45min	60min
	2-LepR	206	108	91	105	92				1	0.524272	0.441748	0.509709	0.446602
	3-LepR	178	160	157	153	154				1	0.898876	0.882022	0.859551	0.865169
	8-LepR	182	163	141	160	140				1	0.895604	0.774725	0.879121	0.769231
	15-Ctrl	191	120	101	108	116				1	0.628272	0.528796	0.565445	0.60733
	2-LepR	171	159	117	96	105				1	0.929825	0.684211	0.561404	0.614035
	1&2-Ctrl	178	110	104	97	90				1	0.617978	0.58427	0.544944	0.505618
	5-LepR	172	127	121	119	141				1	0.738372	0.703488	0.69186	0.819767
	3-Ctrl	185	128	109	109	122				1	0.691892	0.589189	0.589189	0.659459
	1-Ctrl	184	121	119	99	83				1	0.657609	0.646739	0.538043	0.451087
	4-Ctrl	210	120	100	106	125				1	0.571429	0.47619	0.504762	0.595238
	5-LepR	206	198	180	174	174				1	0.961165	0.873786	0.84466	0.84466
	3-Ctrl	237	152	131	127	137				1	0.64135	0.552743	0.535865	0.578059

## Sheet: 8s
SgCtrl	0.9262	0.9	1.1	0.9679	0.75	0.919
sgLepR	0.599	1.973	1.834	1.382	2.002	1.444

## Sheet: Statistical summary
Figure	Part	Sample size	Normality test	Normality test results	Test	Exact P-value, F-value with degree of freedom for ANOVAs, t-value with degree of freedom for t-tests
8	a	n = 4 sgCtrl-injected mice; n = 4 sgLepr-injected mcie.	Shapiro-Wilk test	Pass	Two-way RM ANOVA followed with multiple comparisons test corrected by Dunnett test	ANOVA table: Lepr KO, F (1, 6) = 39.94, P=0.0007
8	b	n = 4 sgCtrl-injected mice; n = 4 sgLepr-injected mice.	Shapiro-Wilk test	Pass	Unpaired t test	Lean: sgCtrl vs sgLepr, P=0.0126, t=3.517, df=6. Fat, sgCtrl vs sgLepr, P=0.0003, t=7.659, df=6.
8	c	n = 4 sgCtrl-injected mice; n = 4 sgLepr-injected mice.	Shapiro-Wilk test	Pass	Unpaired t test	sgCtrl vs sgLepr, P=0.0397.
8	d	n = 11 sgCtrl-injected mice; n = 11 sgLepr-injected mcie.	Shapiro-Wilk test	Pass	Unpaired t test	sgCtrl vs sgLepr; All, P=0.0012, t=3.789, df=20; Light, P=0.0002, t=4.524, df=20; Dark, P=0.027, t=2.387, df=20.
8	f	n = 11 sgCtrl-injected mice; n = 11 sgLepr-injected mice.	Shapiro-Wilk test	Pass	ANCOVA	P=0.017
8	g	n = 11 sgCtrl-injected mice; n = 11 sgLepr-injected mice.	Shapiro-Wilk test	Pass	ANCOVA	P=0.3422
8	i	n = 11 sgCtrl-injected mice; n = 11 sgLepr-injected mcie.	Shapiro-Wilk test	Pass	Unpaired t test	sgCtrl vs sgLepr; All, P=0.6626, t=0.5, df=20; Light, P=0.8183, t=0.2328, df=20; Dark, P=0.1832, t=1.379, df=20.
8	k	n = 11 sgCtrl-injected mice; n = 11 sgLepr-injected mcie.	Shapiro-Wilk test	Pass	Unpaired t test	sgCtrl vs sgLepr; All, P=0.0491, t=2.095, df=20; Light, P=0.0085, t=2.919, df=20; Dark, P=0.1985, t=1.33, df=20.
8	l	n = 8 sgCtrl-injected mice; n = 9 sgLepr-injected mcie.	Shapiro-Wilk test	Pass	Two-way RM ANOVA followed with multiple comparisons test corrected by Dunnett test	ANOVA table: Lepr KO, F (1, 15) = 38.50, P<0.0001
8	m	n = 8 sgCtrl-injected mice; n = 9 sgLepr-injected mice.	Shapiro-Wilk test	Pass	Unpaired t test	Lean: sgCtrl vs sgLepr, P=0.0011, t=4.015, df=15. Fat, sgCtrl vs sgLepr, P<0.0001, t=5.904, df=15.
8	n	n = 8 sgCtrl-injected mice; n = 9 sgLepr-injected mice.	Shapiro-Wilk test	Yes for sgCtrl, No for sgLepR	Mann-Whitney test	sgCtrl vs sgLepr, P=0.036.
8	o	n = 11 sgCtrl-injected mice; n = 11 sgLepr-injected mice.	Shapiro-Wilk test	Pass	Unpaired t test	sgCtrl vs sgLepr, P=0.0278, t=2.372, df=20.
8	q	n = 11 sgCtrl-injected mice; n = 11 sgLepr-injected mice.	Shapiro-Wilk test	Pass	Unpaired t test	sgCtrl vs sgLepr, P=0.0351, t=2.261, df=20.
8	s	n = 6 sgCtrl-injected mice; n = 6 sgLepr-injected mice.	Shapiro-Wilk test	Pass	Unpaired t test	sgCtrl vs sgLepr, P=0.02, t=2.763, df=10.
